# Supplementary material for: Integrative network analyses of transcriptomics data reveal potential drug targets for acute radiation syndrome
Source: Sci Rep. 2021 Mar 10;11:5585. doi: 10.1038/s41598-021-85044-5 (PMC7946886; doi:10.1038/s41598-021-85044-5)
Supplement: Supplementary file 1 — Supplementary Information 1. [file 41598_2021_85044_MOESM1_ESM.xlsx]

## Sheet: Sheet1
Gene Name	10Gy24Blk34k	10Gy24Blk34k	10Gy6hrGSE6874	10Gy6Blk34k	10Gy6Balb	10Gy636k	2Gy2434k	2Gy2436k	2Gy66874	2Gy6BLK34k	2Gy6Balbc34k	0.5Gy7Dblk36k	0.5Gy24blk34k	0.5Gy66874	0.5Gy6blk34k	0.5Gy6balbc34k	0.5Gy636k	Human6874	Human 10640	2Gy7Dblk36k	Mo24hr2Gy	Mo24hr4Gy	Mo24hr8Gy	Mo48hr2Gy	Mo48hr4Gy	Mo48hr8Gy	Mo6hr4Gy	Mo16hr1Gy	Mo16hr2Gy	Mo16hr4Gy	Mo16hr8Gy	Mo16hr12Gy
IL1B	-1.98257	-0.982573	0.0174265	1.01743	-0.51537	1.12162	-1.8795	0.403812	1.83418	2.66572	0.303711	2.01643	-1.6237	0.272759	2.9422	0.279627	1.01091	-0.331302	-0.542126	1.84423	3.6904	3.39647	2.81666	3.36473	3.16526	3.80523	-1.92728	-1.86986	-1.76952	-1.85823	-1.85761	-1.87347
APOE	-1.47923	-0.479229	0.520771	1.52077	0.0257628	1.18676	-1.90411	0.436882	0.206384	1.41109	-0.170401	-5.18996	-1.66503	-0.0131607	2.46984	-0.177621	1.10767	0.11324	0.406264	2.04744	3.29309	3.30208	3.9788	4.70581	3.9355	2.86864	-3.51635	-3.44396	-3.50302	-3.51848	-3.4031	-3.52047
F10	-1.16805	1.47556	1.93973	4.30724	0.00646018	0.469424	-1.23925	0.539725	1.68332	1.41433	0.69676	-3.58191	-1.04836	0.667224	1.57169	0.669901	0.572409	0.111985	0.166557	0.561572	4.50246	4.63271	5.1738	5.16484	5.73723	5.5029	-2.09878	-1.21015	-1.63063	-1.65336	-1.42083	-1.58841
CSF3R	-1.69979	-0.699789	0.300211	1.30021	-0.034251	2.39023	-1.22537	0.0451254	2.08246	1.94364	-0.128647	-4.1519	-0.631834	0.381039	1.09629	0.0713832	2.08061	-0.0882833	-0.0548984	0.87888	3.32812	3.46601	3.44907	2.80435	2.44328	2.52087	-3.4244	-3.39089	-2.98143	-3.51763	-3.2325	-3.18136
HDC	-1.67891	-0.678907	0.321093	1.32109	0.241859	1.72094	-1.46406	-0.0671534	2.22859	2.60234	0.0505355	-1.82782	-1.2815	0.318769	2.31474	0.0244378	0.989823	0.0184785	-0.0454599	1.64865	4.67951	4.64395	4.91148	3.23714	4.11413	4.01134	-1.49446	-1.20748	-1.38955	-1.58077	-0.995526	-1.04029
SYTL4	-0.77109	1.11962	2.05469	3.00248	-0.0300966	0.332525	-0.789521	-0.0200715	1.30846	1.7882	0.192437	-2.63693	-1.10792	0.807706	2.26327	0.351827	0.264702	0.469516	0.309129	-1.31527	4.4741	4.42076	3.68103	4.72648	4.70742	5.71039	-2.83174	-2.80398	-2.77178	-2.80224	-3.00361	-2.49922
APOC2	2.35669	2.1143			-0.0580817	1.52126	1.82358	0.614017	1.30983	1.76064	0.0457062	-1.77279	0.167396	0.629873	0.867798	0.23723	1.38135	0.0777593	0.148361	2.15066	-1.63385	-1.72774	-1.0513	-1.14167	-1.85773	-3.05392	2.11999	2.33113	2.29891	2.29909	2.16129	1.97407
VWF	2.85315	3.85315	4.85315	5.85315	0.0561724	0.632203	2.02082	0.659332	1.88892	0.883015	0.156254	1.00133	0.658115	1.39705	0.264801	0.157526	0.5434	-0.0510123	0.0420498	0.704493	5.06501	5.12841	4.53791	4.8309	5.22455	6.06096	-3.68549	-2.87492	-3.53029	-3.54705	-2.96027	-2.81679
HCK	-1.29794	-0.297944	0.702056	1.70206	0.000739403	1.07072	-1.17052	0.138097	1.13106	1.82604	-0.318935	0.732307	-1.44531	0.0272258	1.8887	-0.026398	0.691381	0.212134	0.0342954	0.471674	2.48182	1.90496	1.95615	1.19129	2.14291	1.50892	-1.72778	-1.30651	-2.2235	-1.88774	-2.13599	-1.77125
SMOX	-0.432118	0.567882	1.56788	2.56788	-0.0207507	-2.45893	-0.220312	0.165133	1.58924	1.36004	0.252222	-0.772169	-0.613824	0.37134	1.03601	0.328397	-1.02395			1.56989	3.9393	4.10034	3.9031	3.15559	2.55707	3.88561	-3.92964	-3.80253	-3.69632	-3.66507	-3.75379	-3.53662
PRKCI	0.908401	1.9084	2.9084	3.9084	0.0123581	0.0706681	1.07106	-0.589862	-0.169657	-1.02279	0.200351	2.15715	1.15485	0.219427	-1.40616	0.200697	-0.124974	0.171049	0.108991	-0.267921	-1.87999	-2.14711	-2.34788	-1.94585	-1.7138	-1.91879	2.27094	1.63897	1.53389	1.52653	2.12771	1.47108
FECH	-1.40549	-0.405488	0.594512	1.59451	0.316506	-1.03374	-1.61018	-3.48718	-0.823698	0.839179	0.911369	-4.93148	-1.36952	-0.97848	1.24981	0.252002	-0.677185	-0.0795414	-0.317164		4.3689	4.4569	4.46364	3.46364	1.63006	2.23763	-5.20932	-4.66648	-4.83767	-4.96301	-5.13144	-5.17078
NFKBIA	-0.644385	0.355615	1.35561	2.35561	-0.015042	1.8398	-0.801698	-0.67679	1.87419	2.04613	-0.0061659	-0.52998	-0.915954	0.0889479	1.48917	-0.0937712	1.49416	-0.440243	-0.624506	1.09262	2.94326	2.2535	2.43972	2.6008	2.80378	1.85359	-3.69537	-3.48117	-3.58136	-3.42833	-2.92007	-3.58727
ALAS2	-1.74304	1.57548			0.100508	-0.191347	-1.86938	-1.28629	0.0953585	1.67179	-0.177936	-2.61496	-1.74131	-0.294854	2.60135	0.0891673	0.027032	0.084913	0.0225238		6.1846	6.09739	6.1122	5.92763	4.30753	5.41291	-6.27252	-6.58076	-6.52554	-6.12615	-6.52657	-6.26723
IFNAR2	-1.32974	1.38069			0.00726879	-0.333228	-1.52392	-3.16236	-0.0907998	1.46783	0.145152	-2.07337	-1.63366	-0.64372	1.94674	-0.064756	-0.17481	-0.115663	-0.338711	1.56187	2.64462	2.55123	2.80128	2.69946	3.09618	2.45606	0.440525	-2.41642	-2.20094	-2.13997	-1.36187	-2.30608
TBXAS1	-1.14095				0.278944	-0.532621	-1.32683	-0.24734	1.60944	2.06219	0.221612	-2.66369	-1.17527	0.745642	1.93647	0.13462	0.00270559	-0.134003	-0.200866	0.408372	4.42333	4.60248	4.51595	4.63102	4.98045	5.45691	-2.56732	-2.71606	-2.6542	-2.82429	-2.58277	-2.56287
RAMP1	-1.05041				-0.00990045	-0.172257	-1.03847	0.465459	1.12978	1.56446	0.0338962	-1.22641	-1.51633	0.937384	2.04032	-0.374024	0.0433882	-0.04108	-0.141015		3.64227	3.78537	2.86517	3.27767	2.98947	4.29972	-2.13713	-1.66184	-1.97667	-1.94368	-2.23474	-2.02935
GP9	-1.58023				-0.00785171	-0.176396	-1.95833	0.435249	1.99205	2.64867	-0.284884	-0.243815	-1.81317	1.31243	3.66183	-0.103917	0.338638	0.0263464	-0.0645276		6.04939	5.84121	4.89541	6.60132	5.93453	7.16337	-3.47687	-4.29544	-3.81441	-4.04523	-4.18166	-4.49433
C1QB	-1.80613	-0.80613	0.19387	1.19387	-0.00609775	2.29836	1.39106	0.447574	0.500686	-1.3033	0.0641598	-0.521285	1.30706	-0.0570339	-2.41194	0.00358823	-0.155006	-0.209445	-0.162173	0.0433999	2.60057	3.24488	4.8842	3.49585	4.77969	2.55793	-1.52906	-1.66527	-1.751	-1.36273	-1.3743	-1.71689
SELL	-2.7013	-1.7013	-0.701301	0.298699	-0.111625	-0.123903	-1.57984	-0.418897	-0.0252606	1.94584	-0.342071	1.0427	-1.72084	0.0413252	3.1092	0.962641	-0.00655321	-0.23477	-0.308045		3.34679	3.04107	2.98701	2.82611	2.7047	3.14621	-3.95425	-3.58209	-3.63126	-2.96959	-3.48066	-3.65354
CSTB	1.02632	2.02632	3.02632	4.02632	-0.00712549	0.394763	1.10947	-0.209044	0.781438	-0.387973	-0.0664159	-0.104165	1.16024	0.150167	-1.40784	0.105613	-0.134175	0.18531	0.110782	0.156535	2.03319	1.65762	2.4083	3.03324	3.12794	2.47251	-1.62123	-2.20262	-2.14168	-2.33782	-1.77974	-2.4682
LRG1	-0.185687				-0.031813	4.16219	-0.285172	1.05546	3.73894	3.4331	0.310139	-1.2901	-0.909565	-0.0841804	1.19485	0.257343	2.12415			1.64092	4.93529	5.27494	6.12548	3.53514	4.7322	4.67602	-1.22096	-1.39619	-1.25154	-0.874322	-1.44889	-1.37413
CTSH	-0.787439	0.212561	1.21256	2.21256	0.00756447	-0.172821	-1.19634	-0.659131	-0.474481	1.05804	-0.390009	-3.93179	-1.72861	-0.203859	2.2446	0.228472	0.726097	0.0852342	-0.0304939	0.247596	2.33333	1.88112	2.3882	2.70474	3.01122	1.40316	-3.06055	-3.4518	-3.08549	-3.23711	-3.36181	-3.05001
P2RY12	-0.446449		-0.176112		0.555831	0.726651	-1.08723	0.638637	1.63144	1.56374	0.102564	-4.68182	-1.03569	1.12954	2.30405	-0.045494	0.677007	-0.0223799	-0.146938	0.783654	4.28024	4.32676	3.00294	4.50575	4.11458	5.46917	-2.36095	-2.05248	-2.13803	-2.36587	-1.90819	-2.2025
DSTN	2.03313	3.03313	4.03313	5.03313	0.0164129	0.849241	0.857457	0.254357	1.69866	1.98204	0.357232	-0.229055	-0.520377	0.655526	1.55234	0.226453	0.0382652	-0.0326143	0.209009		2.84533	2.7272	2.87377	3.21587	3.11257	3.64347	-1.58173	-1.20643	-1.57561	-1.45987	-1.72589	-1.59567
CKS1B	1.16328	2.16328	3.16328	4.16328	-0.00807028	0.179263	1.22027	-0.408206	0.532166	-0.675227	0.405745	0.446544	1.15478	0.334381	-1.63972	-0.00642106	-0.176031	0.150089	0.280242		1.51496	1.27845	1.66644	2.10714	1.43673	1.71469	-1.08294	-1.57044	-1.21649	-1.29795	-1.5294	-1.66869
TF	-0.692157	0.307843	1.30784	2.30784	0.0175888	1.86162	-0.556894	-0.0955889	1.44868	1.3775	-0.241796	-0.768231	-0.441321	0.177463	1.05878	0.0720494	1.68107	0.317008	0.3883	1.44091	2.30747	2.70725	3.61025	4.38787	4.19715	2.70226	-1.42923	-1.35264	-1.48499	-1.58188	-1.49575	-0.953786
ALOX12	2.83339				-0.0162144	-0.664619	2.12721	-0.356041	1.9574	1.28776	0.325398	-2.9278	0.574332	1.30797	0.139141	0.0896952	-0.299739	0.485653	0.81318	1.25829	3.22827	3.55058	2.80719	2.95625	2.63887	3.76355	-1.51465	-1.4323	-1.67423	-1.83298	-1.29216	-1.53124
ALOX5	0.805962				0.174956	3.71669	1.00103	0.984652	1.85683	1.15698	0.0895761	-1.38262	0.259964	0.10773	-0.400792	0.096839	2.45568	-0.360153	-0.660601		3.23942	3.02622	3.96521	2.3907	3.90646	3.34757	-1.51484	-1.34682	-1.26732	-1.22107	-1.34603	-1.20639
PFKFB4	-0.0489596	0.981855	2.58002	3.82572	0.240091	1.28911	0.060744	0.310843	1.44256	1.00058	0.414287	-1.13243	0.23364	0.323293	0.732124	0.0579135	0.588758	-0.270716	-0.155574		4.08365	4.00332	3.47697	3.94091	3.74783	4.83646	-2.12811	-2.08461	-2.00594	-1.89687	-2.22339	-1.66149
TSPO	0.244699	1.2447	2.2447	3.2447	-0.00437341	0.244409	0.382342	-0.0353082	1.74065	1.11138	0.281138	-1.72308	0.149909	0.601982	0.281247	-0.135847	-0.574234				5.19908	5.47224	5.08742	5.47186	5.44754	6.17939	-3.64264	-3.94232	-3.90675	-4.06839	-3.90184	-3.89469
APOBR	0.149571	1.14957	2.14957	3.14957	-0.127558	3.06192	-0.279528	1.28726	1.61862	1.16369	-0.130659	-0.00662023	-0.233113	-0.117567	0.142003	0.0425483	1.5569				3.15438	2.98388	3.22001	1.91961	2.90166	3.09395	-1.28526	-0.867573	-1.26043	-1.08666	-1.0811	-0.963738
CLU	-1.00535	-0.00534614	0.994654	1.99465	0.0947079	0.191262	-0.837644	0.116948	2.30694	2.09983	0.551904	-0.744178	-0.671268	1.5817	2.28495	0.115353	0.242312	0.271867	0.234303	-0.225772	5.79477	5.82697	5.12224	6.11974	5.52116	6.77906	-4.20119	-3.74206	-3.84916	-4.06129	-4.53622	-4.12407
TUBB1	2.34264				0.0482163	-0.0515444	1.79773	-0.0436481	1.38426	1.30812	0.744807	-5.40011	0.452647	1.03904	0.468841	0.34886	-0.0453929	0.344559	-0.172482		4.5437	5.03706	4.43284	4.53509	4.46848	5.67158	-3.37842	-3.05146	-3.38696	-3.37497	-3.35309	-3.10768
S100A6	0.862136	0.507513	3.1979	3.10679	0.0242639	1.33784	0.752602	-1.22265	2.72099	0.982101	0.203377	-0.469209	0.913098	0.223511	-1.26611	0.0754067	-0.284584	0.124786	0.0669291	-0.23206	4.10951	4.08628	4.57057	4.44784	5.34735	4.97922	-3.47427	-3.18999	-3.27064	-3.76423	-3.44701	-3.4683
GSR	-0.285758	0.714242	1.71424	2.71424	0.0550952	1.72989	-0.18229	-0.374939	2.37772	1.7674	0.589607	-1.4963	-0.31007	0.265693	0.469741	-0.0687529	0.248622	0.31947	0.190039	-0.066514	4.24362	4.22121	4.13659	3.84877	4.06017	4.72475	-3.43822	-2.79571	-3.30997	-3.16333	-3.12455	-2.76278
DNMT3A	2.14847	3.14847	4.14847	5.14847	0.485238	0.537468	1.68141	1.11642	0.340934	0.273595	0.229153	0.0537892	0.91119	0.196833	0.635994	0.232079	0.165051	-0.0188341	0.129938	-0.927459	-2.35342	-2.39768	-2.84568	-2.08072	-1.8927	-1.39629	2.1869	2.74496	2.46087	2.84507	2.41474	2.74134
STK17B	-2.07457	-1.07457	-0.0745691	0.925431	0.0136801	-0.20385	-1.85966	-0.993608	0.198864	0.97734	-0.0915862	-1.05749	-1.42312	-0.0391384	1.69064	0.00945329	0.167437	0.0142629	-0.259951	-0.962172	2.1073	1.94846	1.7488	1.73408	1.7841	2.03425	-2.8292	-3.66868	-2.62221	-3.15906	-3.37844	-3.67202
PTGER4	-0.654578	1.84339	1.63804	3.25492	0.011986	-0.801941	-0.6933	-0.0463043	-0.368927	1.48368	-0.145826	-0.444943	-1.84175	0.0615677	2.91689	-0.157578	0.24925	-0.41591	-0.626444	-0.556541	-5.68618	-6.00322	-5.52702	-5.64861	-5.35878	-5.58795	5.38835	5.74497	5.59469	5.56906	5.75654	5.7351
MCL1	1.87225				0.555711	1.41221	1.35512	-0.0663468	1.49136	2.32933	0.266766	-0.593769	-0.245591	0.0599291	1.12285	0.125097	0.908753	0.0643234	-0.263869	-0.206411	3.28525	3.22001	3.31727	2.81177	3.40042	2.94416	-2.42099	-3.17798	-3.39608	-3.08026	-3.43529	-3.06862
SORD	-0.126532	0.873468	1.87347	2.87347	0.177777	0.802281	0.0328967	0.619597	1.95477	1.26412	0.206089	-3.91478	-0.0311011	1.15085	0.999062	-0.0986901	0.402787	-0.0258516	-0.0391231		4.73968	4.79982	4.67685	5.46972	5.33943	6.26455	-3.33124	-3.8627	-3.51738	-3.50935	-3.90074	-3.69096
WAS	-1.16801	-0.168015	0.831985	1.83199	0.211774	0.476777	-1.65624	0.475926	0.528252	1.29021	-0.220322	-0.98062	-1.42715	0.4338	2.06597	0.0247862	0.172494	-0.071879	-0.131805		3.09378	3.31026	3.1348	2.82574	3.37314	3.83737	-1.93899	-1.82353	-1.92081	-1.95944	-2.23202	-2.17305
BMP4	3.81652	1.01219	0.487712	3.06568	0.0124931	0.324782	2.54696	0.0219314	0.346585	-0.523433	0.484577	1.06672	2.15766	0.129693	-1.38607	0.143319	-0.228658	0.130493	0.102829	-0.587234	-1.79953	-1.96248	-2.32347	-1.87881	-0.857128	-1.71125	2.48057	2.20824	2.24998	2.13257	2.69107	2.49144
CA14	-1.45412	1.08451	2.52926	2.86507	0.352598	-0.196159	-0.956364	-0.691632	-0.177838	0.515314	-0.104443	0.541269	-1.13752	-0.248784	1.18858	0.0027304	-0.126272	1.09602	1.20022	0.286606	-2.08667	-2.33822	-2.45805	-1.31762	-1.5741	-1.58276	0.567024	1.32046	1.17317	1.24375	-0.299295	1.09945
RAC2	-0.765625	1.06272			0.00259558	0.740119	-0.508433	-0.057691	1.00058	1.8811	-0.0674803	-1.80095	-1.6426	0.355455	2.3849	-0.510115	0.597401	-0.232138	-0.419944	-0.0708361	3.18649	2.89047	2.97816	3.1364	3.54364	3.39409	-3.31246	-3.25641	-3.196	-3.2965	-3.31332	-3.23428
CYBB	-0.706988	0.293012	1.29301	2.29301	0.0661161	1.21524	-0.919002	0.521729	-0.0911482	0.818086	-0.0896993	-2.17203	-0.951839	-0.0733649	1.39	0.0712003	1.5727	-0.105088	-0.201888	1.28119	2.21173	1.67809	2.45793	1.06578	2.33351	0.766422	-1.34992	-1.42518	-1.6273	-1.4541	-2.21642	-1.64863
CYBA	-0.0832294	0.916771	1.91677	2.91677	0.0871072	0.740671	-0.306994	0.178297	1.08329	1.04125	0.0564382	-1.24648	-0.395444	0.472929	1.04614	-0.03625	0.717956	0.00546001	-0.150652	0.722716	3.63609	3.69215	4.19788	3.66381	4.31496	4.08532	-3.60285	-3.92793	-3.37962	-2.93579	-4.21598	-3.66089
NDUFB9	2.88838	3.49705	2.13701		0.564208	0.560364	1.86514	-0.0941886	0.731073	-0.592081	0.207022	0.146522	1.16641	0.379685	-1.55696	0.109511	0.056343	0.0843069	0.206199	-0.00628138	3.3736	3.3361	3.4981	3.67055	3.67513	3.63619	-3.63487	-3.32552	-3.50411	-3.59048	-3.52078	-3.193
PTPN6	-0.740673	0.862865	1.60239	2.92344	-0.00359465	1.10458	-1.01518	0.0512979	0.177179	0.790164	-0.366353	-4.12605	-0.85155	-0.18858	1.10452	-0.508632	0.985826	0.0475748	-0.169361		2.22924	1.87655	2.32817	1.49674	2.18793	1.7051	-3.5999	-3.30185	-3.25028	-3.17256	-3.89696	-3.42735
CD79B	-0.784579	0.215421	1.21542	2.21542	0.00247191	-5.38279	-0.898189	-0.165792	-2.19545	0.0569326	-1.05818	-0.85903	-1.05228	-0.356244	1.81155	-0.193643	0.0642813	-0.33097	-0.432693	-1.4201	1.69016	0.470066	-0.0280058	1.5032	0.534765	-1.25137	-3.1662	-3.5889	-3.37182	-3.08866	-4.38544	-4.24486
G6PD	-1.05639	-0.0563885	0.943612	1.94361	0.05923	1.49411	-0.274645	0.491032	1.51653	0.492075	0.183085	-1.00827	0.552272	0.133024	-0.419192	-0.0289148	0.619226	0.0615094	0.412242	0.0925407	3.93552	3.95733	3.98918	3.89293	4.30246	4.41927	-2.82851	-3.43803	-3.07116	-3.14255	-3.64647	-3.52084
IFNGR1	-0.910946				0.00169173	0.849724	-1.0165	0.00375612	0.201048	1.183	0.12272	-1.36165	-1.00899	0.0843531	1.6382	-0.138101	0.42794	0.286751	0.0514748		2.37008	2.17115	2.35081	2.52498	2.88569	2.30447	-2.33924	-2.57479	-2.73758	-2.91516	-2.65005	-2.48922
RDH12	0.549528		1.92581		-0.0903537	1.43505	-0.289782	-0.828091	1.06712	-0.238977	0.183155	-1.77613	0.00223533	-0.367564	-1.05009	0.724124	0.15436	0.240402	0.319019		2.58499	2.79299	2.47311	2.19348	2.23025	2.33739	-3.20401	-2.8493	-3.10052	-2.9774	-2.59122	-2.82639
INPP5D	-0.249064	0.750936	1.75094	2.75094	0.263073	-0.176965	-0.456245	0.157633	-0.0985473	0.644523	0.307627	-1.81339	-0.714404	0.14569	1.18844	0.209921	0.205555	-0.263093	-0.241421	-1.49772	2.87684	2.97143	2.19069	2.93695	3.34229	3.95268	-1.84079	-1.60977	-1.98921	-1.67612	-1.78943	-1.5195
TEC	1.14494	2.14494	3.14494	4.14494	0.448443	-1.38358	-0.256334	-0.218351	-1.15469	0.21077	-0.00748659	-2.89231	0.24634	-0.118476	1.49384	-0.113219	-0.148802	-0.00525709	-0.118831	-1.37983	0.507342	-0.285153	-0.00133134	0.849865	1.1212	1.42924	-1.38058	-1.66194	-1.51386	-1.60888	-1.58045	-1.63047
EPHB6	0.79182		4.53895	3.46902	0.293489	-1.23815	0.355732	-2.25189	0.278243	0.458259	0.208969	-2.48959	0.297484	0.085963	0.226421	0.208923	-0.706848	-0.0480203	0.266298	-0.0833563	3.4481	3.73592	3.44831	3.69122	1.80058	2.7041	-4.3375	-4.21978	-4.04349	-3.47204	-4.50446	-4.26714
RPS9	-0.134206	1.14004	2.13607	3.87817	-0.108369	0.185059	-0.416581	-1.16776	0.44112	0.451158	0.0211627	-2.11635	-0.174279	0.30762	0.564092	0.188088	0.713235	-0.0291013	-0.208043		3.21397	3.18354	3.37192	2.5436	2.23485	1.86855	-3.28233	-2.8703	-2.95151	-2.90492	-2.8315	-3.13656
SNCA	-1.64234	-0.642344	0.357656	1.35766	0.052122	-0.529024	-0.775327	-1.17414	0.172652	2.35571	0.61254	0.107796	-0.170104	0.0637932	3.84812	0.253661	-0.180523	0.77838	0.524402	0.608615	5.67566	5.50459	5.52838	4.55615	2.67849	3.96861	-6.05985	-6.16698	-6.12049	-6.11481	-5.86942	-6.06349
HMMR	0.900687	1.90069	2.90069	3.90069	-0.0386886	0.422264	0.529202	0.618354	0.089473	-0.591205	0.28498	1.0605	0.703687	0.137497	-1.02681	0.22293	-0.20129	0.355078	0.414883	-0.532517	-2.24883	-2.15232	-1.56221	-1.81971	-1.68707	-1.19256	2.45614	1.9838	2.13468	2.1623	2.34339	2.26762
SYK	0.406662	1.40666	2.40666	3.40666	0.0940632	0.547341	-0.250443	-0.601028	-0.139808	0.43107	0.0032047	-2.05701	-0.0776049	-0.2478	0.672069	0.395913	0.314593	0.0239649	-0.212851	-1.07997	3.28826	3.47984	3.44537	3.32339	3.70902	3.98085	-3.43985	-2.91412	-3.15059	-3.20561	-3.14086	-3.02778
RAB8B	0.0951294	1.09513	2.09513	3.09513	0.277069	0.914715	-0.313946	0.56116	1.38966	0.507646	0.203777	0.331425	0.200814	-0.0981014	-1.09214	0.344226	0.00287305			0.191336	3.82261	3.81133	3.73795	3.51506	3.9906	4.50088	-2.26417	-2.88404	-2.3578	-2.60029	-2.55977	-2.77972
CRABP1	1.66159				-0.0221682	-0.648034	1.07211	-0.986868	0.350498	-1.15342	0.375402	0.0454837	1.17561	0.348426	-2.1265	0.104448	-0.785751	0.336279	0.639002	0.191506	-3.12058	-3.30043	-3.24556	-3.37174	-3.49073	-3.40544	2.83375	3.12073	2.89685	2.94404	2.46089	3.0283
RRM2	1.13625	2.60196			-0.000451631	-0.148756	1.79113	-0.986146	0.106829	-0.565629	0.328848	0.495897	1.11042	0.227131	-1.24612	0.0586074	-0.585585	0.115276	0.432142	-0.177438	2.70025	2.84475	3.03315	2.84343	2.00925	3.07133	-1.57541	-1.64206	-1.77706	-1.82263	-1.04366	-1.31762
ABCC9	3.84324	3.62		2.53948	0.362812	-0.321563	2.86458	0.0650029	0.266399	0.68251	0.00168198	-0.365416	1.71277	0.458372	0.509394	0.0473209	-0.114001	0.0815131	0.00946081	-0.0430357	-2.98435	-2.89537	-2.75689	-2.85925	-2.92913	-2.80761	3.92714	2.75695	3.38125	3.288	3.54677	3.50717
NDUFS4	-1.05409	1.03103	2.27556	3.49918	0.0978741	0.672338	-0.433536	0.472024	0.718741	0.269794	0.331757	-2.37061	-0.197057	0.591402	0.205953	0.191509	0.613029	-0.00682883	0.014593	-0.492358	4.192	4.25369	3.72677	4.39976	4.43677	4.72045	-3.09756	-3.33286	-3.17437	-3.18368	-3.58088	-3.57813
FARSB	1.25091	2.25091	3.25091	4.25091	-0.0202865	-1.2543	0.574142	-1.0983	-1.76339	-1.0176	-0.456112	-2.14275	0.324632	0.10255	-0.112507	0.209743	-0.344652				0.655827	0.177737	0.252038	1.04371	1.01508	0.0367861	-2.11826	-2.05816	-1.7568	-2.01894	-2.03036	-2.0824
SERPINE1	2.10908				-0.0785097	0.530112	1.14473	0.30823	0.211192	-1.88837	0.564239	0.0944854	1.89112	0.105138	-3.34109	0.269045	-0.225295	0.173415	0.472038		-2.85037	-2.97783	-1.93259	-2.43904	-2.14964	-1.98322	2.08205	2.55855	2.54025	2.34662	2.29708	2.53272
RALB	-0.263346	0.736654	1.73665	2.73665	-0.260808	0.677288	-0.27543	-0.248913	1.00898	1.03408	0.16715	2.25421	-0.586175	0.115293	0.572564	-0.0643548	0.328348	0.0282695	0.0154781	-0.159808	3.22301	3.27156	3.66715	3.48918	4.22657	3.87023	-1.83085	-1.49461	-1.97558	-1.83407	-1.66965	-2.11179
MPL	-0.580845	0.419155	1.41916	2.41916	-0.0200145	-0.0295065	-0.362637	0.279614	2.18567	2.06436	0.662086	1.95422	-0.714673	1.41963	2.43825	0.715549	0.272311	0.744151	0.615117	-0.448733	2.09844	2.59551	1.44768	0.582221	0.519879	2.07508	2.07204	1.62572	1.55721	1.67244	2.34804	1.83503
ANXA2	1.2627	0.761983			-0.00104189	0.831923	1.39069	-0.817747	1.8143	0.302546	0.052503	-0.816191	1.2917	-0.0760456	-1.89975	-0.120093	-0.291175	0.114293	0.0875601	-0.127259	1.24307	1.21668	1.47712	1.37181	2.00063	1.82045	-2.26267	-1.18885	-1.08903	-0.958395	-2.83865	-2.16205
UNG	1.4429	2.4429	3.4429	4.4429	0.16767	-0.321828	1.14434	0.147915	-0.606111	-0.727965	-0.061549	1.91267	0.821995	0.0158909	-1.00041	-0.0407287	-0.223591	-0.00641635	0.000192342		2.86144	3.27418	3.29801	-0.54183	-0.34918	-0.335772	-3.79347	-3.57809	-3.65296	-3.94634	-3.75481	-3.7768
LGALS3	0.937211	0.45015			1.1809	1.40941	0.792951	-0.00854915	1.83812	1.03528	0.0420132	0.983317	0.853123	0.0343858	-0.407218	0.0288257	0.323733	0.0297063	-0.0237684	0.950355	3.38704	3.08501	3.47704	3.44654	3.81573	3.2518	-2.51032	-2.46706	-2.91146	-2.9372	-2.45929	-3.00991
NAPEPLD	0.409587	1.40959	2.40959	3.40959	-0.224875	0.0374351	0.151617	0.523419	1.16409	-0.0737191	0.198728	0.320391	0.100058	0.413423	-0.25942	-0.0476681	0.312061				-2.44126	-2.99193	-2.11165	-2.12876	-1.99634	-2.00992	1.77493	2.12396	2.00158	1.98826	1.60781	1.7095
CACNG5	-1.36076	0.568737		2.78959	0.0721735	-1.13516	-0.293122	-1.06736	0.0940957	-0.209982	-0.113861	-0.667124	0.250751	-0.32633	-0.344455	0.154908	-0.728662	0.0198333	-0.175708		-3.41552	-3.49597	-3.63715	-3.68816	-3.42466	-3.50711	2.82713	3.03601	2.91508	3.08291	2.81755	3.04097
ACTB	-0.532779	0.467221	1.46722	2.46722	-0.000273722	1.34489	-0.663056	0.323992	0.256833	0.702674	-0.0930935	-1.831	-0.501597	-0.0330568	0.911531	0.077123	0.820998	0.0986686	0.0391854	-0.631566	4.71664	4.55471	4.8955	5.34983	4.8362	5.57486	-2.03159	-3.70103	-3.40785	-3.19437	-2.53688	-2.93071
TAGLN2	0.621902				-0.0906828	1.60786	0.469213	2.32179	1.04924	1.03135	0.424565	-0.488348	0.0947854	0.378044	0.364043	-0.123805	0.999089	-0.0484633	0.0127001		5.48461	5.51073	5.0167	6.50915	6.96138	7.18252	-3.85061	-4.12763	-3.70942	-3.94398	-3.83191	-3.91216
PPP2R5C	0.0603241	1.06032	2.06032	3.06032	0.155821	-0.00632321	-0.0720522	0.159934	0.0446555	0.0449931	0.229545	-1.0929	-0.0790341	-0.0995455	0.121167	-0.150612	0.252865	0.195779	0.271671	-0.11288	2.42395	2.57767	2.46903	2.27055	2.78981	3.11762	-2.25484	-2.52477	-2.20876	-2.14571	-2.28497	-2.29877
RAB5A	0.183103	1.1831	2.1831	3.1831	0.0118051	0.612152	-0.0768119	0.474354	-0.209004	-0.131406	-0.0582193	1.5609	-0.314986	-0.251147	-0.303257	0.198387	0.693009	-0.0494877	-0.159387	-0.207235	2.20514	2.56685	2.43495	1.82907	2.21388	2.80669	-1.42286	-1.49469	-1.49817	-1.35338	-1.42041	-1.37961
RAN	0.717014	1.71701	2.71701	3.71701	0.0375013	-0.122428	1.1039	-0.417711	-0.183469	0.0624414	0.0613668	-0.230917	0.642003	0.046594	0.351777	0.0245591	-0.0563525	0.24104	0.351926	-0.748106	-4.04572	-3.82299	-3.61115	-4.04692	-3.9472	-4.01774	2.43655	3.70811	3.31567	3.49094	1.61444	2.49728
LSM6	1.18738		3.93476	3.71972	0.241553	-0.112871	0.520067	-0.03895	-0.174194	-0.195254	-0.14535	0.204763	0.288981	0.0547016	-0.278409	-0.075926	0.170027			-1.11919	3.18128	3.17457	2.81357	2.72223	2.30173	1.96979	-3.25124	-3.38283	-3.06293	-3.37574	-3.40424	-3.54912
SDHB	0.69691	1.69691	2.69691	3.69691	-0.0139472	0.0884814	0.00394436	-0.716741	0.119139	0.526718	-0.113104	-1.23241	-0.391378	0.229088	0.554982	0.0325761	0.182493	0.339499	0.29779	-0.106676	2.78448	2.62779	2.58385	3.44089	3.38169	2.95832	-2.71705	-2.93631	-3.07899	-3.04937	-3.02104	-3.40282
PML	-0.506543	0.493457	1.49346	2.49346	0.033082	-1.42207	-0.641175	-0.329018	-1.18608	-0.485978	0.0308198	-2.10954	-0.311496	-0.0615688	0.422202	-0.211229	-0.228376	0.109565	0.204542	-1.53571	1.6901	1.47316	2.04873	0.918064	1.39414	0.850016	-2.00586	-2.38884	-2.0741	-2.09979	-2.14287	-2.24616
SLC12A6	0.998299	0.688185	2.55799	3.68568	0.0206217	-0.293148	0.730804	-0.219595	-0.223729	0.111592	0.023954	1.67561	0.0346743	0.176324	0.314281	-0.0245116	0.0704225	0.180875	0.242958	-1.09206	1.74445	1.72963	1.53405	1.62574	2.27979	2.84215	-1.06667	-1.56867	-1.53309	-1.55557	-2.11508	-2.15174
CDK15	1.4879	1.65137	1.89064	3.18618	0.124411	0.240527	0.588635	0.313292	0.0479056	0.0628409	0.00871874	0.110885	0.528738	-0.300823	0.123192	0.118458	0.31134				-3.37432	-2.88094	-3.1503	-3.07996	-3.38603	-3.18211	2.4238	3.18193	3.39157	3.21034	2.77681	2.90112
TCN2	0.939551				0.123443	1.52758	0.175752	-0.379371	1.17852	1.29053	0.383965	-1.34152	0.062867	0.083953	0.751928	0.260076	0.654037	-0.174546	-0.0829217	0.571912	2.39587	2.04801	3.3465	2.66596	4.08645	2.7532	-1.83529	-1.04446	-1.4366	-1.18186	-1.78385	-2.25088
MOCOS	1.65915	2.65915	3.65915	4.65915	0.103329	2.33456	0.465221	0.664698	0.416127	-0.228593	0.101758	0.314925	0.169664	0.00128623	-0.93713	0.254862	0.409347				-1.74364	-1.45374	-1.3897	-1.81101	-0.989576	-1.29981	3.33748	3.08082	3.23057	3.39368	3.39779	3.33266
CALR	0.766057	1.76606	2.76606	3.76606	-0.00142895	-0.669584	0.472647	-0.40794	-0.0235352	-0.340197	-0.0606075	-1.14933	0.56252	0.244878	-0.722819	-0.136115	-0.842425	0.194794	0.187558	-0.0133051	3.44957	3.43057	4.01115	3.36215	3.794	3.41076	-2.67845	-3.24919	-2.86309	-3.19741	-3.07745	-3.18226
CANX	0.317219	1.31722	2.31722	3.31722	-0.0390049	0.481226	0.256414	0.213645	-0.502087	-0.573956	0.0207349	2.31191	0.401745	-0.471966	-0.983973	-0.0656733	0.0733401	0.195129	0.321029	-0.164124	1.92344	2.03312	2.67311	2.39291	2.94697	2.25142	-2.83532	-2.59561	-2.51478	-2.51523	-2.4927	-2.42491
TSHR	1.56838	2.56838	3.56838	4.56838	0.135966	0.908627	0.786426	0.32919	-0.276716	0.0248934	0.108929	0.380663	0.187708	0.00832804	0.0751599	0.161016	0.256442	0.173066	0.233673	0.102155	-2.67701	-3.04112	-3.10799	-3.01335	-3.37247	-3.15729	1.93102	2.74846	2.49348	2.54509	1.42961	2.31117
PI4KA	0.47036	1.47036	2.47036	3.47036	0.677353	-0.444461	0.816749	0.158829	-0.105897	0.498222	0.204612	-1.25249	0.461207	-0.00727815	0.941497	-0.0311458	0.0628969				1.96935	2.20124	2.09691	2.01831	2.63473	2.68199	-2.07942	-1.5755	-2.26912	-2.14127	-1.95555	-2.29624
CBFB	0.1285	1.1285	2.1285	3.1285	-0.00321629	-0.137778	0.157197	-0.163631	-0.356201	-0.284252	-0.244125	1.66	0.058597	-0.0833384	-0.133825	-0.256028	0.288106	-0.0447211	-0.057477	-0.72282	1.66763	1.00783	1.5418	1.89013	2.12107	1.14045	-3.01797	-2.28984	-2.77404	-3.16302	-2.32952	-1.87351
CD3G	-0.928242	0.0717576	1.07176	2.07176	0.0100788	-0.370565	-0.989566	0.350558	-0.445688	0.754484	-0.149541	-2.98256	-1.23436	0.00731911	1.86838	-0.0755706	1.32146	-0.260722	-0.39781	0.0205125	1.29907	-0.39714	-1.87776	2.69583	0.591713	0.0458209	-1.89184	-1.66412	-1.86231	-1.8538	-1.48595	-1.68385
S100A8			2.86214	2.50751														-0.254308	-0.681908	2.18995	5.39661	5.07428	4.90447	5.51105	5.45778	6.08073	-4.19866	-3.84481	-4.06534	-4.07331	-3.6013	-3.81812
FPR1	0.339801				-0.0288057	2.03983	-0.20612	-0.708868	1.90071	1.54587	-0.280078	0.714801	-0.253659	-0.217071	0.282607	0.171605	0.410985	-0.222284	-0.422556	-0.191247	3.43766	3.51901	3.66559	2.92978	3.40889	3.66042	-1.2636	-1.25063	-1.29588	-1.26548	-1.34544	-1.12129
NCF1	-0.214984				-0.064445	0.541325	-0.0579937	0.161218	1.20813	1.96495	0.178742	0.309871	-0.146565	-0.149859	1.32975	0.20868	0.034909	-0.275986	-0.612388		2.87926	3.09189	3.333	2.16263	3.16644	2.83048	-2.88458	-2.49262	-2.61527	-2.4398	-2.14438	-2.41359
MAPK12	0.407131		1.7277	3.31667	0.34183	-0.844781	-0.24351	-0.0799036	-0.00517619	0.414019	-0.0395614	-0.760178	-0.319889	0.0223301	0.693676	0.141452	0.0296547	0.041993	0.00455256	-1.19011	-2.98041	-3.1123	-2.78347	-2.68919	-1.78874	-2.47486	2.89311	2.7945	2.96174	2.91184	3.27625	2.63768
PCMT1	0.14453				0.0324058	0.412364	-0.402166	0.973477	1.47615	1.35287	0.52149	0.387688	0.107958	0.808021	1.45827	0.254389	0.188392	0.325856	0.433172	-0.673647	3.74153	3.8604	3.24416	3.87596	3.94602	4.62069	-3.06046	-2.80718	-2.82257	-2.71445	-3.5261	-2.83989
GMPS	0.622541	1.62254	2.62254	3.62254	0.183438	-0.124575	0.800532	0.0244385	0.0599692	-0.227143	0.154581	0.504705	0.704535	0.42876	-0.397888	0.104274	0.0490858	0.0282123	0.0112131		-4.19349	-4.48587	-3.47741	-3.47473	-3.42082	-3.63929	2.91763	3.13915	2.99346	3.00423	3.05246	3.10947
GSTO1	1.08838				0.000305762	1.99613	0.533148	0.470081	0.420216	0.146101	0.324571	-1.35549	0.226381	-0.0436133	-0.204167	-0.0390581	0.898134			-0.0545091	2.40505	2.5673	2.28569	2.5392	2.98048	2.70995	-1.17665	-1.15564	-1.11202	-1.16335	-1.73393	-1.48527
MELK	1.05706	2.05706	3.05706	4.05706	-0.0143577	0.0809236	1.03845	-0.0227078	0.114473	-0.787989	0.335019	1.20803	0.876674	0.0792334	-1.60497	0.0670714	-0.235277			0.964663	-1.26507	-1.1198	-0.923846	-0.677231	-0.59584	-0.462838	1.67278	1.84672	2.10568	2.39742	2.91534	2.64566
VIM	0.850699	1.8507	2.8507	3.8507	-2.23512e-05	0.342842	0.807781	-0.628814	0.580387	-0.0244307	0.113792	0.0620334	0.907321	-0.0883605	-0.97628	-0.0507708	-0.122018	0.114626	0.0419005	-0.161849	3.02183	2.92919	2.53563	3.2299	3.55562	2.64002	-3.27097	-3.08514	-3.07048	-2.74272	-2.66622	-3.14772
GLUL	-0.273139	0.726861	1.72686	2.72686	0.131782	0.95553	-0.538395	0.28366	0.237783	0.973428	0.198073	-1.42825	-0.593331	0.196704	1.56116	0.275096	1.68868	0.207478	0.0178259		1.82695	2.03524	2.33604	1.79981	2.84442	2.77023	-1.26746	-1.14471	-0.702063	-0.912835	-1.19725	-1.14428
KRT9	0.319945	1.34486	2.49967		1.74748	0.0657178	0.145881	0.326021	0.0684088	0.013736	0.0897554	-0.451037	-0.0340892	0.194741	0.113417	0.0764796	-0.087033	-0.0508189	-0.0836435		-1.99315	-1.81558	-1.60588	-1.64808	-1.72848	-1.70396	2.66019	2.67462	2.40243	2.70702	3.30367	2.58732
NISCH	0.574314	1.57431	2.57431	3.57431	0.041794	0.0442768	0.436598	-0.225366	0.154747	-0.206705	0.113455	-0.143401	0.521466	0.169028	-0.253837	0.0605628	-0.277165	0.00807754	-0.0373977	-0.552767	2.3013	2.86116	3.12395	1.69938	2.71004	2.12468	-1.60029	-1.67428	-2.06276	-1.92908	-2.07952	-2.08894
PSMB7	-0.326789	1.05232	2.73723	3.57986	-0.0132966	0.130065	-0.505859	-0.217067	0.149225	0.603957	-0.010196	-0.384117	-0.446019	0.143259	0.66066	0.0918291	0.215866	0.108787	0.225726	-0.149557	2.39804	2.12926	2.37353	2.76913	2.8961	2.78664	-2.08008	-2.45162	-2.3249	-2.66645	-1.64789	-2.43147
CCNA2	1.34007	1.31552			0.387958	-0.49887	1.29794	-0.821581	-0.161531	-1.24988	0.503901	0.667391	1.3024	-0.114236	-2.27963	-0.09412	-0.717119	0.204789	0.430708	0.671096	3.02822	2.95215	2.66002	0.457758	-0.730532	0.170089	-3.06474	-3.2052	-3.15687	-3.09746	-2.99268	-2.69291
TRAPPC5	0.1467	2.0617	3.58983		0.0505028	0.032684	0.368773	0.265504	0.440839	-0.0295202	-0.23882	-1.0805	0.215886	0.47012	-0.0260722	-0.00257944	0.323974			0.377414	2.26454	2.08593	2.1207	2.62547	2.76696	2.33627	-2.66011	-2.78119	-2.54809	-2.64106	-2.65899	-2.57219
GBA	0.285801	1.2858	2.2858	3.2858	-0.0896762	0.536031	0.309478	0.0664801	0.146917	0.300833	0.144666	0.109255	0.352953	0.317959	0.698609	0.0315982	0.793296	-0.219421	-0.150535	-0.761484	2.55617	2.6322	2.97202	2.29905	3.14832	3.16772	-1.09888	-1.59034	-1.46246	-1.35962	-1.41736	-1.08039
ACACB	0.488361	1.48836	2.48836	3.48836	0.974597		0.652308		0.646087	-0.404338	-0.0919718		0.773951	0.399404	-0.871949	0.0232898		-0.0436302	0.30815	0.00357157	-2.93417	-3.17184	-3.23252	-1.90845	-2.04772	-2.32678	3.30103	3.19763	3.26129	3.28326	3.73459	3.59811
AR	0.0437793	1.04378	2.04378	3.04378	-0.610341	0.520965	0.0651734	-0.180236	0.303132	0.609693	-0.146108	0.289945	0.160271	0.0594005	0.0993732	-0.256435	0.252884	0.0904423	-0.0800075	-0.0935309	-1.93222	-2.99056	-2.47033	-2.75607	-3.09209	-2.97889	3.57808	2.74704	2.7972	2.56445	3.53573	2.91711
TNFRSF11A	0.816171	1.81617	2.81617	3.81617	0.00728744	-0.609694	0.704731	-1.09402	0.0303228	0.0492956	-0.136024	-0.634342	-0.0687853	-0.375422	-0.252573	-0.0613109	-0.282279	0.486154	0.298645	0.366464	-1.59744	-1.49983	-1.86234	-1.87219	-2.10041	-1.72798	1.27513	1.78571	1.63969	1.76226	0.628342	1.18273
ST3GAL5		1.11875	1.94673	3.57028																	3.60785	3.68871	4.05573	3.11815	3.08519	2.94957	-4.09188	-4.28	-4.05599	-4.08585	-3.94975	-4.46939
CASP7	0.183881	2.47069		3.32412	0.370942	0.254044	-0.123398	1.03809	0.129502	-0.0334138	0.308348	-0.592478	0.0174038	0.30063	0.0812747	-0.0763437	-0.103353	0.115093	0.0631476	-0.53548	-1.21307	-1.98217	-1.8965	-1.45598	-1.09978	-1.49496	1.53811	1.49603	1.66324	1.62427	1.65697	1.51929
ADAM9	0.762754	0.241011	1.96079		-0.0275318	0.526045	0.727751	1.33371	0.879782	0.00275202	0.475944	3.59368	0.791206	0.527402	-0.636181	0.847515	-0.110357	0.351311	0.388975	-0.602653	3.84415	4.33326	3.76948	3.65815	3.97735	4.9145	-1.58584	-1.22105	-1.60255	-1.58679	-1.80807	-1.64039
ITGAL	-0.684341	0.315659	1.31566	2.31566	0.00132878	0.627435	-0.638534	0.433441	0.65935	0.976074	0.108019	-2.93196	-0.557074	0.194618	1.19073	-0.396493	0.579108	0.259441	0.063112	-0.498663	2.85948	3.16028	2.59552	1.6405	1.75916	2.92923	-1.31734	-1.90995	-1.38319	-0.858662	-2.30651	-2.27068
ISG20	1.19724				0.249406	-0.149234	-0.345925	-1.14785	0.19901	0.550342	0.715857	-3.23845	-0.0280495	-0.307216	0.498755	0.137312	0.0011188	-0.405418	-0.658969		5.12218	5.19638	5.16694	5.15484	4.09767	4.91006	-6.04632	-5.12236	-5.40882	-5.30466	-6.24026	-5.49383
TH	-0.107478	0.892522	1.89252	2.89252	-0.0047703	0.288304	-0.0152648	1.12116	0.737278	0.48607	0.00618543	-0.100733	0.0265636	0.173323	0.31512	-0.0483385	0.191333	-0.00318267	-0.00358061		-2.20801	-2.65328	-1.87598	-2.43699	-2.82599	-2.73022	2.81989	1.55841	1.47633	1.29054	2.72104	2.29781
RPL15	0.45228	0.817685	2.03371	2.99138	0.25732	-0.146211	-0.398091	-0.826192	0.094917	-0.387557	0.209423	-1.26146	0.19729	0.23174	-0.263614	0.0640465	0.295655	0.141303	0.116845		3.57167	3.24624	3.49163	4.19369	4.04807	3.40876	-4.30076	-4.49881	-4.34826	-4.33367	-4.75017	-4.5354
DNTT	0.576439	1.57644	2.57644	3.57644	0.374929	0.759475	0.14801	0.235974	-0.235531	-0.0419215	0.209556	-0.265084	0.51514	0.106802	-0.10319	0.00387386	0.212354	0.224855	0.311881	-0.530706	-3.9542	-4.06415	-3.62155	-3.66349	-3.9522	-3.98096	3.46503	3.30505	3.584	3.40457	3.39289	3.34253
PANX1	-0.159489				0.553646	0.639225	-0.30411	1.23867	0.805935	0.78071	0.365695	-1.40107	-0.302896	0.543533	1.19746	0.305518	0.328129	0.0421208	-0.0249683	-0.454663	3.47322	3.60474	2.89973	3.49096	3.15234	4.00829	-3.07506	-2.0079	-2.38911	-2.39487	-3.16436	-2.95113
GRIN2B	0.562681	1.56268	2.56268	3.56268	0.132719	-0.475706	0.316178	0.110379	-0.382534	-0.415896	-0.0684597	0.0333932	0.211705	-0.0645835	-0.253612	0.0469068	-0.16341	-0.233016	-0.114269	-0.224345	-2.27991	-2.10956	-2.97382	-2.38214	-2.53613	-2.33838	4.87112	4.75923	4.19522	4.44425	5.26001	4.58785
PLTP	1.85622	2.85622	3.85622	4.85622	-0.0501736	-0.205227	1.57263	-0.419334	0.636663	-0.232575	0.0221162	0.998723	0.741766	0.0934687	-0.812804	0.0535431	-0.192986	0.264795	0.287849	0.248832	1.42539	1.19663	2.67421	2.44663	3.27017	1.81821	-0.978708	-1.08139	-1.3434	-1.00291	-0.997233	-1.09773
NDUFB7	0.13701		2.21053	6.11483	0.0481475	-0.0612946	0.192367	-0.0823694	0.265452	0.199736	-0.128073	-1.40923	0.516793	0.0629572	0.0752998	-0.199711	-0.0885417	0.226309	0.171808	-0.411554	3.11403	3.00335	3.16923	3.56485	3.78726	3.61982	-3.32735	-3.05734	-3.06124	-3.17171	-2.42489	-2.66167
TGM5		1.36316	2.10671	3.08827														-0.00665443	0.131519		-4.24036	-4.53106	-4.45045	-4.45835	-4.63173	-4.52226	4.95021	4.87905	4.67458	4.81795	4.9635	4.75782
SLC25A15	-0.10199	1.61047	1.93184	3.1874	0.0250999	-0.674966	0.077106	-0.641983	-0.401081	-0.197845	-0.026528	-0.683829	0.0718963	-0.348126	-0.231237	-0.0733935	-0.334915	0.00412415	-0.127379	-0.313094	-6.37555	-6.02302	-6.00089	-5.77252	-5.85623	-6.0857	6.07886	6.17827	6.16367	6.17827	6.16961	6.16863
SLC5A7	-0.810032	0.915724	1.29251	4.10714	-0.039084	-0.28347	-0.544057	0.409636	0.137267	0.20191	-0.0722716	1.69182	-0.256934	-0.117791	0.209695	-0.0352042	0.0838962	-0.0362459	0.141442	0.455161	-3.94582	-3.8679	-3.87328	-4.08371	-4.06762	-4.03196	2.96158	3.67723	3.53295	3.30053	2.75433	3.15745
FLI1	-0.600572				0.238197	-0.85282	-0.393841	-0.213197	-0.114669	0.584002	-0.130248	-1.69683	-0.540065	0.0992693	1.08679	-0.355815	-0.260654	-0.140085	-0.365213	-1.11847	3.63198	3.70693	3.20381	3.69301	4.0689	4.55069	-2.52153	-2.53451	-2.12183	-2.72214	-3.10495	-3.10138
RASSF9	0.247293	2.3176	2.53805	3.72446	0.275134	-0.326608	0.0478469	0.0265215	0.51427	0.124603	0.0260922	-0.029557	-0.0479257	0.864805	0.0813183	0.00372717	-0.0119611				-3.84328	-3.45572	-3.42945	-3.69775	-3.38446	-3.40405	3.11835	3.42322	3.38289	3.42658	2.77028	3.2279
OAS2	0.706542	2.99264			0.185659	2.84069	0.629557	1.87451	2.54274	1.25346	0.331779	-1.26354	0.999924	0.447265	-0.260576	0.490662	0.143029	-0.288076	-0.216217	-0.989854	3.73613	3.90939	4.79393	0.861771	1.98806	1.44049	-0.940193	-1.34224	-1.2675	-1.01492	-0.724967	-1.38367
RPL14	-0.182315	1.03371	1.99138		0.0777798	-0.405241	-0.557095	-0.9163	-0.420737	-0.267547	0.238324	-0.534805	-0.0211838	0.0348305	-0.0953489	0.119907	-0.153762	0.0182922	0.0492362	-0.140445	3.03706	2.58774	2.82794	4.1065	4.55655	3.06923	-4.04264	-4.31408	-4.33694	-4.41121	-4.61224	-4.09329
ACSL1	0.126317				-0.042105	-1.45761	-0.28134	-2.58857	-0.555466	-0.0170268	0.439681	-2.50668	-0.441321	-0.59396	0.00535168	0.112207	-0.974587			1.45917	2.07557	1.89503	1.71486	1.35477	0.411187	0.530174	-3.53168	-2.89632	-3.46032	-3.21772	-3.39107	-2.97856
DMD	-0.412704	0.587296	1.5873	2.5873	0.504923		-0.360983		-0.401381	0.0179437	-0.211624		-0.357054	0.180556	0.62688	0.163384		0.113567	0.140101	0.0646666	-2.00989	-1.74737	-1.74075	-1.81983	-1.93044	-1.88231	1.15625	1.59328	1.5981	1.603	1.15492	1.61054
BAD	-0.0935193	0.906481	1.90648	2.90648	-0.00494875	-0.103932	0.303839	0.205328	0.481829	-0.157935	0.050943	0.19075	0.231065	0.132085	-1.07425	-0.0136721	-0.264096	-0.0278593	0.0781185	0.394532	2.43466	2.44906	2.69592	2.79649	3.12063	2.62707	-1.35668	-1.7189	-1.5593	-1.71238	-0.980672	-1.12947
PAK5			3.1931	2.06179																-0.00198228	-2.87985	-2.58907	-3.89793	-3.12586	-3.83246	-3.66548	2.21869	2.70837	2.48767	2.45427	2.24237	2.39198
MAP4K2	-0.601469	1.2408			-0.216588	-0.221903	-1.02096	-0.486863	-1.11079	0.210551	-0.172795	-2.61389	-1.09811	-0.210292	1.4474	-0.092111	-0.298571	-0.126391	-0.138722		1.31064	1.9705	2.13152	0.0741884	0.40015	0.593072	-1.18733	-0.941158	-1.19298	-1.63475	-1.63653	-1.83078
MAP4K4	-0.244603	1.61855	1.39853	3.2408	-0.000771958	0.331228	-0.49883	0.0349504	-0.115556	0.201298	0.247478	-0.765367	-0.314705	-0.063821	0.471598	0.0108019	0.28911	0.117916	0.160531	-0.513631	-2.32595	-2.54775	-3.21045	-2.11187	-1.90781	-0.914278	2.05584	1.60845	1.81903	1.93831	2.04691	1.92639
RPS5	-0.182772		0.664122		0.00496495	-0.543202	0.0879166	-1.04539	-0.148889	-0.392741	0.04169	-2.04143	-0.17818	-0.0933554	-0.677419	0.0533951	0.70001	-0.112943	-0.0712984	-0.460924	2.88784	2.65136	2.96418	3.63423	3.56684	2.56425	-2.92925	-3.15121	-3.04735	-3.02914	-2.45384	-2.86334
ELOVL5	-0.352635	1.16206	2.18393	5.54296	0.00771252	-0.644014	0.255997	-0.146721	-0.439699	0.376317	-0.300384	1.44712	-0.638806	-0.357962	0.665784	-0.433656	0.00288025			-0.107554	1.52665	0.938808	1.20891	2.37162	2.30584	0.926358	-2.23004	-2.66907	-2.39889	-2.11826	-1.969	-2.31578
PEF1	-0.51055				0.0531433	0.54467	-0.0284248	0.381704	1.00918	0.72265	0.339545	-2.00972	-0.0155428	0.70801	0.826292	-0.00494957	0.147475				3.61642	3.65083	3.04078	4.09164	3.96512	4.40197	-2.50733	-2.8369	-2.50079	-3.09977	-2.98011	-3.11213
APOD	-0.0950884	0.904912	1.90491	2.90491	-0.0164073	0.689765	-0.226287	0.43817	0.310892	0.392647	0.21853	-0.19371	-0.29816	0.0344396	0.254477	0.182185	0.512334	0.0236552	-0.0456905	-0.431983	-2.82468	-2.66115	-2.79114	-2.63882	-2.51872	-2.51989	3.37355	3.45204	3.64264	3.21319	3.44193	3.39167
PSMB1	1.08005				-0.103332	0.723517	1.09635	0.350142	-0.167337	-0.3399	-0.110568	0.067982	0.744079	0.033168	-0.371603	0.104212	0.726502	-0.20702	0.300875	-0.0242412	2.58463	2.45478	2.48948	3.10507	3.11642	2.81922	-3.34179	-2.79043	-3.57349	-3.66992	-2.82831	-3.29765
ALB	0.118105	1.1181	2.1181	3.1181	0.120681	0.251412	0.497725	0.212401	0.311972	0.728568	0.180468	-0.0902445	0.53373	0.21563	0.847634	0.132773	0.773987	0.410701	0.653124		-2.21662	-2.6629	-2.44737	0.790112	-2.68674	-2.41299	3.531	1.92665	1.7218	1.96723	2.64547	2.66915
ABCB4	-0.110478			3.68345	0.295441	-0.4115	-0.0371535	-0.198493	0.12519	0.605399	0.447506	-2.17693	-0.141192	0.136402	0.996899	0.181291	-0.079477	-0.0160102	0.333915	0.612582	2.59989	3.00847	2.73728	2.87387	1.77956	3.09795	-2.11748	-2.155	-2.39623	-2.25148	-2.32383	-1.17112
JAK1	-0.632701				0.169841	0.177509	-0.695854	0.431435	-0.158326	0.625265	0.0671719	1.39767	-0.614596	-0.185235	1.03986	0.104377	0.117676	-0.120964	-0.0857762	-0.956868	3.73231	3.76441	3.58338	3.54841	3.75897	4.47327	-3.16098	-3.50453	-3.22537	-3.26361	-3.08645	-3.19613
CD1D	-1.20539	-0.205395	0.794605	1.79461	0.803485	0.0529222	-1.11893	-0.35601	-0.274711	1.22203	0.261914	-0.268995	-0.665299	0.324211	2.77066	0.204895	0.717456	-0.19133	-0.239883	-1.48895	0.319784	-0.0272783	0.386585	2.29449	1.19955	0.777337	-1.36967	-1.58402	-1.48898	-1.7488	-1.47612	-1.84456
TPI1	0.269059				-0.0420694	-0.469432	0.612963	0.0857747	0.937933	-0.624063	0.437988	-0.163228	1.19585	0.538453	-1.53337	0.0612356	-0.646984	0.195429	0.452545		2.87933	2.99837	2.58406	3.00898	3.12225	3.40616	-1.25828	-1.66017	-1.56159	-1.51218	-1.40127	-1.45384
PRKCD	-0.579097	0.420903	1.4209	2.4209	-0.002068	0.337575	-0.508143	0.137008	0.360833	0.661546	-0.131232	-0.969942	-0.279451	0.0996433	0.615262	-0.0304655	0.685345	-0.013086	-0.109617	-0.27264	2.4635	2.57537	2.43033	1.85136	2.25218	2.87743	-1.99436	-1.56879	-1.71077	-1.67604	-3.17377	-2.16929
MDH2	1.06611	2.38918			0.0615944	0.208228	0.810335	-0.720715	-0.108559	-0.270573	0.0684896	-0.457157	0.317466	-0.22958	-0.652314	0.0132587	0.181787	0.0457643	0.139877	-0.229207	3.11035	3.13501	3.3309	3.32937	3.63308	3.40293	-3.59453	-3.56697	-3.70387	-3.55675	-3.3651	-3.42616
PAH	-0.263842	0.736158	1.73616	2.73616	0.0594899	-0.361716	-1.37639	-1.47685	0.182607	1.02081	-0.0277961	-0.884806	-0.877439	-0.146671	1.27655	-0.0843277	-0.0335835	0.136957	0.175459	-0.466702	-0.687019	-1.25081	-1.23237	1.18875	-0.964247	-0.615624	1.76845	0.625547	3.23395	2.95735	2.11859	4.41286
HINT1	0.709072				0.000387487	-0.0332809	0.342362	-1.15278	0.0549903	-0.252669	0.0922171	-1.49702	0.367909	0.240445	-0.462793	-0.0198084	0.668455	-0.0169441	-0.00267713	0.0525441	2.8693	2.53693	3.3863	3.26138	3.26626	2.63148	-3.66538	-3.4683	-3.74486	-3.64155	-3.30524	-3.59332
MMP27			2.5028	3.69132														-0.209206	-0.148394		-4.23572	-4.25811	-4.26691	-4.12988	-3.92444	-3.97681	3.99323	4.26045	3.76335	4.01491	3.93255	4.11994
KCNQ2	-0.837792	0.972453			0.316813	0.0796973	-0.43701	-0.0012615	0.0848733	0.807977	0.00409688	3.70199	-0.178268	-0.148114	1.02518	0.205719	0.453663	0.0472431	0.143421	-0.138586	-1.08399	-1.33095	-1.35983	-1.4289	-1.46964	-1.67324	1.87041	2.12501	1.79816	1.84963	2.30789	1.97479
NDUFS6	-0.00964857	1.22126	0.945911	3.03103	-0.13821		0.120591		0.218208	0.15528	-0.11423		-0.0464684	0.333022	0.228441	0.00607435		0.123172	0.252485	-0.35407	2.67184	2.62015	2.59778	3.3951	3.37295	2.93336	-3.09461	-3.129	-3.05636	-2.92893	-2.69237	-2.94022
NDUFA5	0.548377	0.929943	1.58414	4.90041	0.0171905	-0.27822	0.565356	-0.198803	-0.136644	-0.543867	-0.327731	0.323096	0.53429	0.170451	-0.668659	-0.130245	0.209034	-0.143572	-0.022128	-0.504147	1.85799	1.61883	2.09414	3.03398	2.77677	1.85714	-3.128	-2.49624	-2.94005	-2.57976	-2.68974	-2.48058
NAGPA	-0.165042	0.834958	1.83496	2.83496	-0.0635071	0.321008	-0.0845918	-0.265924	0.548685	0.321597	0.103638	-0.446218	0.0430515	0.388365	0.363537	-0.0290176	-0.034268			0.047541	-2.51631	-2.54476	-2.24758	-2.30672	-1.79698	-2.13358	2.83695	2.79621	3.11118	2.90032	3.04072	2.92251
PORCN	0.305871	1.30587	2.30587	3.30587	0.125798	0.409516	0.434382	-0.0114809	0.526688	0.0469791	-0.0161593	-0.0809318	0.261259	0.129502	-0.349032	-0.118673	-0.0184755			-0.230746	-1.51198	-0.95896	-1.33996	-1.41895	-1.24188	-1.36588	1.3338	1.10963	1.1304	1.14471	1.52093	1.1239
MALT1	-0.727013				0.511035	-1.36099	-0.893196	-0.803742	-0.504141	-0.0554521	-0.422442	-0.2466	0.118956	0.0883504	0.175061	-0.0143144	0.11523	-0.0216238	0.0990808	-1.17204	-3.87744	-4.10135	-4.24177	-3.89498	-3.72417	-4.1706	2.96105	2.52489	2.15514	2.29328	2.83767	2.59789
LPAR2	-0.755101	1.51624			0.50809	-0.628261	-0.371197	-0.597221	0.413512	-0.403126	0.0769677	-1.46544	0.51147	0.422428	-0.302653	0.231659	-0.596126				-2.06327	-1.94181	-1.89467	-1.77858	-1.83663	-1.86841	1.41843	1.83703	2.09926	2.00839	1.50237	1.71561
CDKN1A	0.310512	1.31051	2.31051	3.31051	-0.063398	1.72077	0.389449	0.189653	2.50036	1.40758	1.34466	0.967911	0.386791	1.20326	0.357283	0.440081	0.386497	0.483183	0.285045	0.685965	3.05072	3.33929	5.01865	2.21977	4.15135	3.39647	-0.0210709	0.0254598	-0.00653915	-0.0583036	-0.13963	-0.0253876
PLA2G7	-0.329931	1.39668	2.03393		0.029283	3.92787	-0.186065	1.08735	2.07256	1.62111	0.00874424	-0.63806	-0.588341	-0.0134564	0.479474	-0.0142082	2.16608	0.047857	0.0746058	1.91177	2.5104	3.06285	3.19486	1.37968	1.53448	2.61872	-0.197575	-0.503158	-0.767434	-0.838848	0.337223	-0.142361
ITK	0.0222129	1.02221	2.02221	3.02221	0.22126	-0.758931	-0.188653	-0.259835	0.179166	0.417429	0.170874	-1.57802	-0.29854	0.426028	1.3088	0.633397	0.188899	0.121962	-0.049417	-1.70661	-2.19972	-2.50593	-3.9588	-1.90823	-3.29202	-3.31076	-0.648474	0.0360196	-0.118342	0.160027	-1.74289	-0.99538
IL1RN	0.132843	1.13284	2.13284	3.13284	0.0513643	3.7244	0.297961	-0.392288	3.26358	2.9998	-0.277611	-1.35565	-0.466985	-0.217867	1.20712	-0.477322	1.05119	-0.180555	-0.329275	0.407469	1.83119	1.66893	1.80343	0.844152	0.981426	1.63533	-0.65363	-0.671667	-0.481242	-0.680306	-0.242568	-0.6582
SIRT2	0.416482	0.0279347			0.200791	-0.112137	0.436885	-0.38846	0.0519845	0.0313305	0.173764	-1.71197	-0.141298	0.120638	-0.146887	0.0577075	-0.0491796	0.0249287	-0.120311	-0.187016	2.26745	2.41159	2.39139	1.97259	2.2511	2.32241	-2.62586	-2.08931	-2.6045	-2.24024	-3.14353	-2.81804
STK33	-0.959951		2.71363		-0.0798221	0.169072	-0.564905	-0.250492	0.165456	-0.0787564	-0.0671751	-0.183757	-0.24063	-0.0608762	-0.0780487	-0.0443272	0.0207588	0.0971414	0.093136		-1.7588	-2.24213	-1.97372	-2.05012	-2.05111	-2.17519	2.48031	1.70796	1.28714	1.34293	2.48898	1.95354
CLIC1	-0.240667				-0.0179976	1.06582	-0.132743	0.153281	0.467825	0.970511	0.00966301	0.429198	-0.553464	-0.059125	0.765411	-0.0132475	0.814073	0.273167	0.122873	-0.010714	3.58464	3.38546	3.72604	3.51644	3.66056	3.38718	-3.07538	-3.5014	-3.45164	-3.51628	-3.32664	-3.39978
CACNB2		1.21763																0.182726	0.23403	-0.12688	-2.56445	-2.76359	-2.93876	-3.06036	-3.23878	-3.10982	4.22422	3.51545	3.57386	4.09	4.90517	4.34957
C3	0.941285	0.875841			0.0337405	1.23787	0.591501	-0.313406	1.74681	0.524606	0.176835	-0.130066	0.671075	-0.135128	-1.16541	0.107924	-0.167672	0.243745	0.703931	0.616829	1.34372	1.32931	2.28746	3.53092	3.67055	2.09821	-1.1444	-0.872718	-0.974016	-1.06452	-1.26748	-1.09846
SERPINF1	2.50545				0.190911	0.217123	2.19251	-0.810942	0.777255	0.370595	0.439068	-0.801913	1.7712	0.471555	0.427979	0.195045	-0.134498	0.0665415	0.28587	-0.690252	-1.17768	-1.24115	-0.805269	-0.647064	-1.09528	-1.16922	1.59556	1.74227	1.67008	1.80579	1.74442	1.65975
PSME1	-0.508691				0.189211	0.233151	0.0982904	0.330325	0.332222	0.137309	-0.0751843	-1.21074	0.734786	0.372081	0.485883	-0.0670763	0.180206	-0.0336152	-0.00985568		2.63376	2.43095	2.62694	2.65319	2.83247	2.67384	-2.63927	-2.91278	-2.70781	-2.57186	-2.93372	-2.88097
ARPC2	0.0201483				-0.0468683	0.498991	-0.0320269	0.643878	0.665895	0.648195	0.081471	-1.46802	-0.029249	0.0942142	0.257257	0.0305737	0.137799	0.0535929	-0.00255561	-0.166244	5.75768	5.3932	5.58944	5.91178	6.58719	6.83474	-4.17188	-4.38173	-4.55386	-4.36128	-4.44409	-4.14974
AKT2	-0.166794	0.462646			0.0351263	0.116638	-0.54335	-0.0348022	0.775784	0.916088	0.332647	-1.70135	-0.66855	0.317348	0.956174	-0.0849001	-0.14364	0.0872922	-0.0785314	-0.856654	3.62242	3.47885	3.26935	3.45999	3.28216	4.03713	-2.93646	-2.93781	-3.0228	-2.38398	-3.01891	-2.75566
PFN1	-0.401513				-0.0725316	-0.733505	-0.146731	-0.618031	0.662257	0.519502	-0.152003	-1.89674	-0.296206	0.466417	0.510836	-0.167232	-0.86076	-0.108354	-0.0458189	-0.167769	4.5935	4.50533	4.34187	4.80833	4.8881	5.45472	-3.73913	-3.85989	-3.71938	-3.61407	-4.52375	-4.11933
CASP1	0.0502368				-0.00282938	1.34371	-0.000647096	0.606257	0.601013	0.416241	-0.0122524	-1.37963	-0.234217	-0.108002	-0.119779	0.0710311	0.788158	-0.318548	-0.498493	0.680979	1.67101	1.21681	1.95595	1.37261	1.87865	0.764477	-1.56045	-1.21835	-1.57658	-1.62836	-1.00514	-1.64145
KCND3	0.391239		2.22393		0.381936	-0.19679	0.164369	-0.511703	0.214347	0.0959395	-0.0232361	-0.338219	-0.0266773	0.192458	-0.0235325	0.101182	0.105911	0.00941273	-0.0173569	0.0265369	-3.28208	-2.91239	-3.48203	-3.32578	-3.5628	-3.34379	2.57175	2.98323	2.99095	3.06525	2.06486	2.72922
GLIPR1																		-0.21975	-0.0643824	1.48398	3.00458	2.78829	2.91091	2.73623	3.10572	3.5937	-2.08037	-1.77762	-1.83467	-1.9926	-1.63679	-1.82774
F7	1.30724		0.373643		-0.0195936	0.521834	0.111718	0.188888	0.316729	0.764904	-0.0320259	0.265491	-0.918951	0.122166	0.975295	-0.0408519	-0.0119248	0.132763	0.204486	0.295403	-3.05205	-2.89397	-2.90216	-2.75653	-2.60865	-2.89351	3.50704	3.53562	3.67811	3.33832	3.52872	3.61848
CDC42	-0.48262		2.16382		-0.00094753	0.711274	-0.217259	0.0692248	0.475882	0.577787	0.0268344	-0.811138	0.24134	0.26366	0.559836	0.0535152	0.656315	0.0707671	0.105719		3.69767	3.80915	3.71215	3.43002	3.64783	4.05466	-3.60925	-2.76301	-3.39396	-3.09318	-2.78382	-2.62111
NPR2	0.605843	1.29153			0.111777	0.369555	0.00980536	-0.512651	-0.0252416	-0.208192	0.356532	0.574596	0.593194	0.0997711	-0.639676	0.397522	-0.368395	0.213931	0.105531	-0.648367	1.45606	1.66285	1.71527	1.584	1.47618	1.33751	-1.62898	-1.88468	-1.29554	-1.89546	-2.33175	-2.00964
KCNJ9	0.199797	0.666292		3.15848	0.318338	-0.00234385	0.0419835	0.0444556	0.379519	0.156099	-0.12754	-0.0244928	-0.0490198	0.61518	0.53117	-0.0543966	0.190538	-0.00738302	-0.0766871	0.0271363	-4.9302	-4.22507	-3.6723	-5.28871	-5.14125	-5.11175	4.86926	5.26426	5.21175	5.1274	5.22534	5.23609
CKB	0.50864	1.50864	2.50864	3.50864	0.222178	0.866453	-0.193243	1.13003	1.28005	0.91649	0.160638	-1.35102	-0.0164403	0.28622	0.398822	0.252496	0.18811	0.158939	0.358755		-1.16947	-0.987709	-0.000593198	-0.846763	0.0406787	0.0822308	2.94616	3.10988	2.99995	2.97235	3.095	2.89105
S100A1	-0.0627151				0.0235803	0.0900275	-0.0919578	0.762928	0.270997	0.324622	-0.0284436	-2.52121	-0.214274	0.627457	0.714417	0.0666633	-0.206606	-0.119939	0.0338073	0.0426418	4.41542	4.5403	4.11432	4.2037	4.11229	4.53196	-1.21309	-3.23424	-2.68633	-2.66937	-3.16706	-2.48289
PTDSS1	-1.13185				0.141481	0.111122	-0.496069	0.0308493	-0.0535036	0.101574	-0.0168036	-0.676209	-0.241325	0.274854	0.57709	-0.130816	-0.059329	0.251525	0.318485	-0.170391	2.27755	2.6011	2.25144	2.92947	3.16647	3.18561	-1.83025	-1.96569	-1.79462	-2.1531	-1.8071	-1.78231
MTR	1.15235	2.15235	3.15235	4.15235	0.314271	0.0673682	0.518297	-0.251457	-0.221917	0.101334	0.0302926	-0.398483	0.271468	0.164077	0.42121	0.1305	0.526381	-0.105424	0.190157	-0.576385	1.54551	1.92436	1.64873	0.440043	-0.0330275	0.103917	-1.57307	-1.45351	-1.62321	-1.69811	-1.70285	-1.77461
CD52																				1.13803	3.95971	3.51982	3.59778	4.67647	4.62462	4.21767	-4.23251	-4.29007	-4.19456	-4.2107	-3.92162	-3.82003
CD2	-1.71877				-0.03171	-1.31546	-1.98214	-0.474983	0.1187	1.63893	-0.0311718	-3.436	-2.01446	0.149474	2.79267	0.0738853	0.265807	-0.27882	-0.54018	0.60907	-1.70594	-3.05783	-3.04255	-0.530603	-0.771395	-2.25303	-0.767266	-0.355042	-0.342495	-0.609928	-1.35214	-0.927172
CEBPB																		0.0980324	-0.101237	1.22123	1.78871	1.91416	2.82101	1.07988	2.23352	1.3759	-1.89172	-0.975456	-1.54128	-1.21349	-2.66141	-1.72456
HCAR2		3.5944																			-1.54824	-2.53427	-1.90913	-2.1477	-1.36163	-1.36182	1.31891	2.5176	2.07239	2.63675	0.514936	1.51325
LDHA																		0.291499	0.245833		3.27879	3.27548	3.55871	3.63758	4.15781	3.72882	-2.49819	-2.65769	-2.75999	-2.96784	-2.32489	-2.68295
SLC20A1	-0.112101				-0.00939833	-0.38911	-0.0719675	-0.277763	-0.323498	0.262604	-0.0859062	-0.668483	-0.0470053	0.0400633	0.590454	-0.203189	-0.042793	-0.0245571	0.0624898	0.112958	-2.64679	-2.50937	-2.64124	-2.3348	-2.28311	-2.09169	2.88209	2.36028	2.56873	2.65384	2.67296	2.34822
CTSD																		0.165393	0.0717771		4.87263	5.1676	5.16463	5.09964	5.62967	5.81573	-4.09702	-3.76729	-3.42481	-3.66589	-4.36623	-3.8023
SLC31A2																		0.239406	0.232019	-0.0893565	-2.98467	-3.04618	-2.16578	-2.76243	-2.19827	-2.66333	2.05959	2.46896	2.30477	2.37215	1.32494	1.94598
FCER1G																		-0.0710104	-0.234453	0.830704	4.82361	4.52296	4.25884	5.4078	5.25047	5.89001	-2.69228	-2.93678	-3.16042	-3.38951	-2.38656	-2.74406
ANXA1	-0.238017				-0.0127589	1.44213	0.247257	-0.917547	2.24469	0.708942	-0.0776768	-0.547759	0.544677	-0.209084	-1.41499	-0.149755	-0.216495	-0.155995	-0.263999	0.108273	1.68743	1.62981	1.99691	1.56834	2.26232	1.95382	-1.37629	-1.51397	-1.92564	-0.6629	-0.44907	-0.307489
PAK4		2.1931	1.06179	8.63297														-0.233141	-0.364776	0.690178	2.97904	3.39522	3.58277	-0.106502	0.233141	0.0778606	-3.70537	-3.53321	-3.6817	-3.93413	-3.9952	-3.72089
GSK3A																		0.00727669	0.0866158		2.80808	3.07644	3.17433	2.06788	2.55456	2.61816	-2.66043	-2.8185	-2.46337	-3.01889	-2.74664	-2.85563
EEF1A1	0.174622				0.383202		0.246252		-0.36317	-0.413146	0.0317968		0.371858	-0.255628	-0.518811	-0.0383548		0.129545	0.0975515		2.53936	2.33827	2.48702	3.51986	3.72796	3.0643	-3.43799	-4.44298	-3.32545	-3.8865	-5.01705	-4.30446
CFL1																		-0.0286927	0.124662	0.337507	5.16961	5.1482	4.55434	5.67013	5.6282	6.27641	-4.19803	-3.85114	-4.24261	-4.26261	-4.18167	-3.90991
CHP1	-0.108299				-0.0108849	-0.0440614	-0.799883	-0.717944	0.325914	0.60324	0.196757	-0.601783	-0.787828	-0.174269	0.420261	-0.0720673	-0.467784				3.31053	3.27378	3.3203	2.8281	2.70283	3.18111	-4.02091	-4.04861	-4.08723	-3.49707	-3.67085	-4.08471
APOA2	0.483635	0.985347			0.0436953	0.281882	0.0827993	0.543056	0.191828	-0.0814935	0.122221	0.326048	-0.237537	0.023932	-0.292332	0.0442515	0.378616	0.412506	0.585907		-1.57041	-1.18456	-1.85388	2.07971	-1.21451	-1.11782	1.99903	1.59236	1.7412	1.82327	2.17875	2.03439
STIP1	0.109911				-0.0136319	-0.670104	0.346969	0.0964265	-1.0998	-0.309964	0.0116928	0.00119196	-0.301185	-0.821208	-0.279432	-0.370074	-0.489446	0.0633123	0.197779	-0.271921	1.46883	0.733559	1.86266	1.11492	1.23597	1.00983	-1.91923	-1.41159	-1.66921	-1.68357	-1.1867	-1.81243
PTPN1	-0.542598				0.00366653	0.334831	-0.969268	0.505778	1.16682	1.52793	0.238709	-0.139407	-0.929324	0.191116	1.42889	0.0659049	-0.243139	0.120326	0.181565	-0.584093	2.16834	2.8342	2.23751	1.86109	2.28562	3.42205	-1.27598	-0.218364	-0.712199	-0.603673	-1.86363	-1.29683
FGF1	0.108182				-0.0220692		0.196461		0.611258	0.441091	-0.109473		-0.086107	0.240273	0.283128	-0.0663801		0.193147	-0.134346	0.355748	-3.01523	-3.52852	-3.01231	-3.64895	-3.64823	-3.66577	4.37138	4.09399	3.88686	3.60443	4.65672	4.20019
BAG1	-0.771846				-0.000521667	0.404267	-0.122158	0.227989	-0.0163522	-0.187616	0.100795	0.160604	0.0560443	-0.123975	-0.365518	0.0718045	0.312179	0.0246873	-0.0831718	0.334163	4.84563	4.8163	4.86794	3.54524	3.34963	3.62872	-3.65039	-4.48248	-4.13728	-4.08194	-4.22264	-4.29178
AKR1B1	0.0851814				0.116892	-0.18835	-0.0397307	-0.14536	-0.629895	0.61009	-0.0938554	-0.0603934	0.182125	-0.0663066	1.34362	-0.180811	-0.166257	-0.33037	-0.370201	-0.316267	1.6558	0.88061	1.40008	2.12512	2.14267	1.32015	-3.13109	-2.73319	-2.959	-3.11221	-2.92058	-2.80859
NFKB1	-0.379584				0.00364354	0.0726277	-0.368433	-0.22242	-0.356962	-0.25661	-0.0526391	-0.0801887	-0.405274	0.0341503	0.0506092	-0.0543322	0.178123	-0.465692	-0.434164	-0.0731257	-3.35753	-2.7773	-2.69299	-3.72911	-3.55604	-3.5107	2.04495	2.65118	2.45004	2.52861	1.80425	2.28064
CXCR4	-0.879196	0.663816	1.81685		0.323024	-0.864458	-0.976685	-0.823064	-0.283642	0.714629	0.108876	0.300498	-0.899504	-0.652967	0.939869	0.480019	-0.379026	-0.162042	-0.455134		2.30577	1.22491	0.106645	1.15612	1.35855	1.38302	-2.18374	-2.24018	-2.53152	-2.36344	-2.1356	-2.23628
TUBB2A																					4.69661	4.62131	4.0098	5.31114	5.44875	6.86881	-3.81746	-3.5558	-3.493	-3.30893	-3.96812	-3.49937
CSNK1G2	1.58146				0.0591305	-0.692281	0.861822	-0.229858	-0.00764726	0.412188	0.253386	-1.7412	0.708273	0.353985	1.01105	-0.121838	-0.456759	-0.0647373	-0.0905506	-0.418264	-1.92646	-1.49556	-1.93198	-1.62845	-1.30427	-1.36842	0.725012	1.76722	1.29585	1.52598	-0.115961	0.484358
DHPS																		-0.0215049	0.100212	-0.369595	-2.50926	-2.98656	-2.47081	-2.21969	-2.40959	-2.6083	2.34146	2.41734	2.59214	2.45916	2.54917	2.2442
ME2	-0.179554	2.47214			0.0656301	-0.346897	-1.20575	-0.451831	-0.0886252	0.51983	-0.119657	-0.0632342	-0.881818	0.55057	1.15113	-0.0967484	0.46176	0.278642	0.477799	0.00767118	-2.78875	-3.56924	-2.71532	-2.09057	-2.04002	-2.80671	0.6657	1.43388	1.21548	1.71316	0.287818	0.997658
AIFM1	-0.452029				-0.0758061	-0.0723112	0.219968	0.308846	-0.495894	-1.25312	-0.0693652	1.35695	1.36939	-0.172173	-2.09258	0.185283	-0.0165678				0.333505	0.404881	1.28065	1.12698	1.15071	0.793111	-1.34831	-1.06947	-0.840391	-1.12608	-1.75115	-1.7253
CYB5R1	1.18858				0.108281	0.685179	0.905709	-0.588198	1.04685	0.297398	0.245694	0.168644	0.912973	0.282719	-0.189435	-0.0099976	0.267447				1.49863	2.0936	2.63361	0.9703	1.85577	1.4571	-1.4092	-1.50554	-1.29759	-1.58309	0.966689	-1.76095
COX6B1	0.638058				0.00341627	0.438572	-0.00896328	0.456318	0.802566	0.506525	0.128564	-0.525497	-0.151615	0.485762	0.234538	0.0391282	-0.0256369				3.71279	3.35715	3.18442	3.93367	4.00584	4.22399	-2.60121	-3.42365	-2.28624	-2.44658	-3.25678	-2.9032
COX4I1	-0.494562				0.00652757	0.125016	-0.310185	-0.975282	0.393458	0.0870074	0.29133	-0.865823	0.195038	0.0925893	-0.558775	0.168049	0.0452913	-0.0880518	-0.0844162	0.251492	3.91837	4.01109	4.14979	4.23924	4.42309	4.40215	-3.84149	-3.83212	-3.81141	-3.86262	-3.94538	-3.94439
UBB																		-0.0722652	-0.0710442	-0.0180295	5.64228	5.87342	5.88386	5.5951	5.02875	5.32321	-5.45945	-5.78104	-5.48912	-5.78351	-5.4524	-5.54404
LGALS2	-0.54985				0.699975	-0.306825	-0.135369	-1.12132	1.03127	-0.744581	0.349592	0.157689	0.631697	0.733495	-1.3105	0.299161	-0.520822	-0.327131	-0.472964	-0.274687	-1.23555	-1.34216	-0.746735	-1.05377	-1.06643	-1.12629	1.01673	1.23745	0.925975	1.20864	1.21545	0.875528
ALDH2																		0.00509895	-0.10584	-0.542171	4.24479	4.4664	4.4252	4.05454	4.08079	5.02591	-2.76116	-2.74588	-2.9912	-2.85674	-2.9538	-2.96242
VKORC1																				-0.0686807	2.74153	2.61736	3.20744	3.73392	4.01423	3.26552	-2.06875	-1.95039	-2.01778	-2.26684	-2.10856	-2.21869
HRH3	0.0788584	0.237379			0.304874	-0.0793636	0.586338	0.00435322	0.552881	0.186058	0.0475095	0.0803481	0.731828	0.275202	0.115067	0.0602533	0.0455749	0.0397472	-0.03238	-0.574378	-4.47559	-3.60361	-3.31165	-3.89182	-4.1184	-3.86876	2.92656	3.82073	3.74144	3.93824	2.7984	3.66986
SLC31A1																		0.146439	0.257201		-2.55738	-2.66889	-1.77786	-1.04755	-1.33947	-1.93077	1.65423	1.23481	1.56737	1.63734	1.12008	1.50637
SLC10A1	-0.260326				-0.0520324	0.172229	-0.470657	-0.0524774	0.367366	-0.157826	-0.0524692	0.669589	-0.352125	0.333144	-0.399485	0.00673114	0.0928209	-0.267167	-0.197926	-0.131198	4.91524	5.04813	5.26585	3.92656	3.88562	3.43299	-4.69302	-4.54547	-4.82672	-4.65475	-5.35348	-4.7415
SLCO1C1	-0.785789				-0.0531364	0.0635491	0.0969167	-0.0573023	0.237565	-0.17179	-0.00816799	-0.514195	0.352396	-0.167385	-0.259879	-0.0470738	0.174791			-0.213116	-1.89969	-1.81544	-1.89144	-1.66059	-1.96446	-1.79824	3.13373	3.24723	2.83769	3.08144	3.93231	2.87378
SLC1A5	-1.3722	2.61123	1.9899	3.60811	-0.00183056	-1.69994	-0.912504	-0.723955	-0.874118	-0.760388	-0.213764	-0.73114	-0.259839	0.089089	-0.180724	-0.338898	-0.747911	0.181522	0.329111	-0.372069	0.678679	0.538033	1.05898	0.0226725	0.165998	-0.305755	-1.26771	-1.31214	-1.41122	-1.79912	-1.09897	-1.52685
NDUFS5	0.221256	-0.0540886	2.03103	3.27556	-0.0694594	0.206578	-0.114287	0.199051	0.305384	-0.501524	-0.0563634	0.225508	0.811031	0.198112	-1.01286	-0.126049	-0.148883	0.13815	0.191278		-1.50318	-2.16261	-2.41554	-0.483412	-0.847188	-0.846779	1.52661	1.72084	1.53242	1.36546	1.40083	1.42499
SMS																		-0.0375434	-0.04665	-0.392651	-2.5494	-3.62645	-3.42924	-2.61553	-2.67412	-2.77372	2.18733	1.99708	2.03288	1.91022	2.18292	1.82817
MAT2A																		0.843506	0.636881	0.0714818	1.47209	1.20758	1.40565	1.55407	2.17075	1.76166	-2.70369	-2.87975	-3.06953	-2.78368	-2.9479	-2.92569
HLA-DQB1																		-0.183239	-0.34866	1.60269	2.77153	1.92288	1.49368	2.80311	2.60862	0.827056	-3.81288	-4.35039	-4.21569	-4.26901	-4.36999	-4.20435
COL1A2	1.55997	1.72639			-0.011013	-0.460193	1.55673	-1.01213	0.229296	-1.05916	0.430765	0.351366	1.64484	0.261201	-2.10825	0.204078	-0.758337	0.177336	0.759689		-0.060312	1.9561	1.23363	1.91208	2.28947	1.89878	-0.195193	-0.136758	0.043725	0.460349	-0.712974	0.0789845
UCP2	-0.625756	1.09435			0.166078	-0.322968	-0.647145	-0.60417	0.03676	0.387839	-0.0628042	-0.468511	-0.355498	-0.150116	0.583054	-0.00992337	-0.504921	-0.164323	-0.204227	1.19806	4.41238	4.49277	4.42334	1.33239	0.924082	0.880661	-2.46519	-2.59746	-2.73372	-2.66842	-2.21683	-2.81946
SCD	1.52146	2.52146	3.52146	4.52146	1.44965	0.816857	0.851326	0.0520944	0.645613	0.332801	1.77748	2.95169	1.0723	0.795894	1.09168	1.00882	0.537378	-0.0551265	0.252247	0.0652597	1.01375	0.91925	0.0474187	0.485054	0.772063	0.157106	-0.83517	-1.08732	-0.953067	-0.894781	-0.981207	-0.476116
POLD1	1.48452				-0.0861633	-1.8211	0.764467	-0.357763	-1.6891	-1.43085	-0.536622	-1.06119	-0.0264193	-0.487175	-1.75296	-0.191808	-0.418149	0.300132	0.330112	-0.963065	0.482486	-0.70182	-0.909793	0.30275	0.411819	-0.134685	-1.31397	-1.5874	-1.41603	-1.57068	-1.39724	-1.22038
TFPI	1.65208	2.65208	3.65208	4.65208	0.281162	0.935416	1.66369	0.356228	0.168845	-0.372771	0.29806	0.70012	1.34754	0.657731	-0.655946	0.166533	0.363955	0.383424	0.711189	-0.406254	-0.907498	-0.846872	-0.350244	-0.407767	-0.122744	-0.419655	1.22969	1.34118	1.24914	1.59277	1.59594	1.11072
ZAP70	-0.226609				0.0089095	-0.479676	-0.565135	0.089192	0.171799	0.875824	-0.0239493	-2.92465	-0.59729	0.511193	1.68963	-0.0310898	0.341217	-0.49935	-0.424174	-0.35701	1.14676	0.819906	-1.09503	1.85236	0.556671	0.584598	-1.75987	-1.94721	-1.74737	-1.97268	-1.84716	-1.86483
FYN	-0.490466	0.509534	1.50953	2.50953	0.0837263	0.0858496	-0.596242	0.560214	0.0502119	0.864149	0.0624119	2.81625	-0.547588	0.389484	1.77724	-0.00341025	0.431768	-0.552128	-0.358667	-0.455025	-0.578618	-0.39203	-1.76182	-0.868473	-0.387048	0.841491	3.26174	1.66606	1.81198	1.67765	2.36976	2.28808
MT2A																		0.108145	0.170507		-2.21572	-2.12887	-1.44265	-0.0694189	-1.21716	-1.47909	3.66122	2.83897	2.62552	2.67809	3.39424	2.98665
LUM	0.631107	1.63111	2.63111	3.63111	0.0122073	0.0023016	0.204826	0.048483	-0.313516	-0.242446	0.10329	0.651751	0.164036	-0.671808	-0.676234	-0.147246	-0.417852	0.217884	0.26194	-0.294593	-1.35225	-0.460339	-1.40923	-0.548797	0.367055	-0.172936	2.84705	2.82827	2.3686	2.69201	3.34182	2.55419
ADORA2A																		-0.0494611	-0.243623	-0.429593	-2.27808	-2.06633	-2.15995	-1.14019	-1.17249	-0.895059	2.35677	1.74749	1.63583	1.87142	2.07779	2.13871
TRAPPC4	1.0617	2.58983		3.67017	0.0864204	0.768193	0.444315	0.62466	0.666167	0.455164	0.0169373	-0.00586966	0.382286	0.288451	0.471181	0.111853	0.278118			-0.277201	1.33276	1.04792	0.750137	1.74887	1.62666	0.856195	-1.23054	-1.22171	-0.965456	-0.865669	-2.44821	-1.48087
CYC1	-0.192791				-0.0170116	-0.703779	0.00227962	-0.373829	0.115151	0.225983	-0.0631061	-0.767728	-0.0583071	0.474001	0.0455407	-0.0532661	-0.580067	0.163976	0.318014	-0.385047	0.890471	1.08454	1.46322	1.76919	1.73216	1.55274	-2.09223	-2.51697	-1.88169	-2.36739	-2.6189	-2.59342
UQCRB	0.729441	1.72944	2.72944	3.72944	-0.078713	-0.0988577	0.661298	0.00834293	-0.169528	-0.282997	-0.130221	1.42599	0.397369	0.0626206	-0.474385	0.1476	-0.00630894	-0.0777243	0.0100942		-1.06863	-0.78126	-0.62445	1.21966	1.31552	1.09459	-0.95178	-1.40918	-0.782278	-0.823837	-1.73423	-1.29502
TACR2	0.340795	1.0376			-0.0142756	-0.0283018	-0.828227	0.119581	-0.505489	0.57328	0.0307923	-0.00874498	-1.07699	-0.203413	0.797304	0.0204265	0.101724	0.245666	0.0518551	-0.353066	3.05807	2.61282	2.17622	5.10128	3.56295	4.34587	-1.29003	-1.66003	-0.812589	-0.222848	-1.26387	-0.770423
RTCB	0.140909	1.14091	2.14091	3.14091	-0.0188163	-0.596153	0.593908	-0.968691	-0.730871	-0.073375	-0.141054	-1.02211	0.225612	-0.0594198	0.00422021	-0.0286076	0.435113				-0.732821	-1.49798	-1.34562	-0.0774972	-0.17782	-1.03048	-1.16597	-0.0340656	-1.12796	-1.34634	-0.771164	-1.69374
LYZ																		-0.272809	-0.740083		3.66688	3.86578	4.47313	3.73506	4.38682	4.39029	-0.836254	-3.28649	-2.52314	-2.46939	-1.85329	-1.97985
SLC2A6	-0.721953	3.65936	2.14545		-0.114515	2.32259	-0.525816	0.258834	2.80388	1.38852	-0.305676	-0.723062	0.287595	0.43165	0.378029	0.108764	0.0563182	-0.187738	-0.465161	0.552434	1.81852	2.3684	2.30322	0.756001	1.64424	1.56063	-0.625475	-1.13954	-0.854149	-0.827225	-0.985856	-0.832464
IDH3B	0.360869	1.36087	2.36087	3.36087	0.0309373	-0.361696	0.560902	-0.52325	-0.251445	0.22062	0.087101	-1.24547	0.114252	0.106525	0.181738	-0.117218	0.319212	0.074999	0.193437	-0.335016	-1.31623	-1.60102	-1.20649	-0.955882	-0.900601	-1.05207	-1.44407	-0.351639	-0.662915	-0.53602	-2.2165	-1.4446
BDH1	0.419275				0.0712368	-0.889468	0.0106747	0.00180491	-0.78363	-0.26624	-0.117175	-0.185544	0.0375845	-0.0810582	-0.101463	-0.121874	-0.183284				-1.40946	-1.34458	-1.73512	-0.0769881	-1.23105	-1.40727	1.94488	2.0505	1.49265	1.67814	2.25144	1.48436
GATB	-0.192435	0.807565	1.80757	2.80757	0.0540103	-0.191539	-0.114109	-0.056428	-0.557946	-0.0746828	0.378959	-0.518205	-0.376775	-0.088576	0.178183	0.233012	-0.100174				-1.38473	-1.65507	-1.39819	-0.802944	-0.670276	-1.12359	1.29854	1.0167	0.974717	1.15595	1.41783	1.46822
DNM2	-0.0713102	1.10983			-0.159406	0.195178	0.0998652	0.193915	0.787949	1.02388	0.47642	-1.78346	-0.167145	0.380446	1.07895	0.101139	0.132893	0.0752247	-0.11225	0.637761	-0.8446	-0.498439	-0.285164	-1.22384	-0.644414	-0.397439	1.76646	1.56679	1.49222	1.415	1.67908	1.7508
TREM1	-0.67364				-0.118386	3.49742	-0.569228	1.28172	3.09973	2.75549	-0.207089	-0.663117	-0.6501	0.413293	1.36982	0.251161	2.52164	0.052264	-0.324127	1.40823	1.27139	1.39592	0.865817	0.516114	1.38122	1.39097	-0.360724	-0.226661	-0.310437	-0.184062	-0.406711	-0.689017
SLC7A7	0.727279	2.1964	2.63211	3.05521	0.032762	0.465084	0.352467	0.35568	-0.44348	0.170069	-0.0378953	0.882789	0.0836967	-0.319589	-0.00834601	-0.0151956	-0.25298	-0.489666	-0.552283		1.07539	1.15453	1.53282	1.39287	2.22368	1.29287	-0.571189	-0.619074	-0.763472	-0.388352	-1.02109	-0.826945
TLR2	-0.698233	0.292341			0.0406027	2.1368	-0.785749	0.105382	2.50397	2.65244	-0.211379	0.262192	-1.09287	0.00123271	1.79427	0.0642906	0.77356	0.0306776	-0.0302437	1.20206	1.22809	0.842886	1.3237	0.718267	1.4972	1.11226	-0.164903	-0.1573	-0.176201	-0.212764	-0.0923511	-0.215022
HPR	-1.09945	-0.0994538	0.900546	1.90055	0.0173084	2.1968	-1.44165	0.0714014	2.43921	2.38065	0.324449	-2.02747	-1.08534	0.364877	1.7545	0.146013	1.44354	0.133551	0.219667
IL6R	0.751002	1.751	2.751	3.751	0.317813		0.376292		0.553007	0.594721	-0.082016		0.00445529	0.152637	0.337369	-0.153959		-0.103304	-0.15155	-0.00919577	0.238782	0.644502	1.63105	-0.370456	1.105	-0.074518	-1.54835	-1.22518	-0.898514	-1.02785	-1.57438	-1.03946
SLC25A12	0.187403	1.96968	4.02938		-0.0190788	-0.382681	0.484141	0.175914	0.331824	0.242634	-0.0652627	0.00217831	-0.109416	0.451402	0.474175	-0.0694632	-0.11431	0.184625	0.554466	-0.20978	-0.883445	-1.17021	-1.33194	-0.746772	-0.455039	0.169717	1.80576	1.35669	1.75564	1.73731	1.93743	1.57219
CCR9	2.22	1.43997	0.361615	6.30919	0.0122821	0.297039	1.76675	0.486769	-0.020139	-0.0795795	0.304199	2.35147	0.776872	0.362767	-0.0145271	0.344967	0.320132	0.141944	0.139303	0.412814	-0.377442	-0.964442	-0.595687	0.215762	-0.281059	-0.53107	-1.31532	-1.14013	-1.22166	-1.09944	-1.12692	-0.979933
CDK4	0.865357		1.88473	3.97687	0.0109511	-0.714387	0.785323	-0.480036	-0.241494	-0.594318	0.0349029	-0.132858	0.743391	0.421129	-0.849679	-0.169052	-0.612674	-0.0116169	0.225493	-0.0489476	-2.10749	-2.86193	-2.61718	-0.62214	-0.55005	-1.38744	1.20402	1.05586	1.1001	0.961424	1.35646	0.852051
DDX39B	0.092501	1.0925	2.0925	3.0925	0.0995325	-0.545313	0.347646	-0.36824	-0.654524	-0.643052	-0.0391976	-0.166424	0.193954	0.0579883	-0.527271	-0.12265	-0.211983				1.08241	0.605964	0.00547845	0.162625	0.0167566	0.0888864	-1.79391	-1.54576	-1.4576	-1.54549	-1.33867	-1.42005
CDK8	-0.245136			3.15516	0.354591	-0.152403	0.0562931	-0.375097	-0.584937	-0.922581	0.315851	0.184822	0.637924	-0.295952	-1.10035	0.048224	-0.0241103	0.0942097	0.114366	0.30721	-1.43291	-1.22617	-0.62003	-1.10566	-0.983287	-0.96869	1.92418	0.966472	1.19635	1.86685	1.10781	1.90658
IGFBP6	0.711003	1.49431	2.26135	2.95153	-0.0758506	0.628855	0.582731	-0.508333	0.460061	-0.405013	0.0702594	0.495003	0.705111	-0.306452	-1.41065	-0.163185	-0.510567	0.0448589	0.37466	-0.223119	3.00413	3.24791	3.60688	2.97783	3.93124	3.48317	-0.364862	-0.265878	-0.331011	-0.205404	-0.247024	-0.370253
NNMT	2.15972	3.15972	4.15972	5.15972	-0.334064	0.1512	1.40918	0.156183	0.312942	-1.35453	0.562248	1.14557	1.07985	0.823006	-2.15142	0.29237	-0.503529	0.293831	0.385958	-0.524828	-0.136044	-0.507152	-0.53099	-0.298634	-0.567199	-0.409794	0.847545	0.504619	0.389772	0.5967	1.28671	-0.0889662
NDUFS1	0.499184				0.0305841	0.130115	0.601202	-0.249416	-0.268179	-0.752278	0.0770371	0.380442	0.78474	0.0818379	-0.926752	0.0122991	0.176703	0.148552	0.151071	-0.0988526	0.883597	0.822693	1.3122	1.67389	1.97271	1.68791	-2.1353	-2.41896	-1.93616	-2.42125	-2.356	-2.17636
COL3A1	3.86391				-0.173504	-0.662024	2.73887	-0.800944	-0.00409937	-2.03249	0.486311	0.867998	2.96051	0.217215	-3.64533	0.153227	-0.917286	0.0112853	0.131062	-0.408871	-0.0222844	2.0496	2.02308	2.31968	2.7868	2.24225	-0.571939	-0.116776	-0.282357	-0.221913	-0.347741	-0.0151525
TRPM2	0.845891	1.73287			0.249788	0.740834	0.33706	0.0143132	3.00375	2.09203	0.319387	0.0116137	0.367895	0.188628	0.593497	0.395439	0.269421	-0.108289	-0.0807595	-0.141259	-1.21441	-1.08494	-0.981449	-1.6923	-1.11037	-1.49474	1.56031	0.816965	0.902636	0.437587	1.20749	0.794859
MYD88	0.255471				0.122535	2.23595	-0.127762	-0.0474708	2.03869	1.09527	0.304837	-1.6104	0.0974133	0.519619	0.145351	0.0835533	0.402012	-0.124885	-0.025284	-0.111615	2.05727	1.74154	1.98446	1.62066	2.00296	2.37571	-0.883737	-0.759359	-0.792494	-0.659875	-0.779088	-0.844271
P2RY13	1.1069	0.553551		0.823888	-0.0781446	2.86383	0.404414	0.0790202	1.76751	1.39374	-0.0298771	-0.1804	-0.0649425	-0.105456	0.115703	0.105402	0.458017			-0.715552	2.6868	2.82998	2.36426	2.4701	2.599	3.4872	-0.49295	-0.769401	-0.543509	-0.514867	-0.409233	-0.466674
MMP9	-0.0433494	0.133411	2.21783		-0.0322155	2.74294	-0.566199	-0.0715708	2.68639	2.08402	0.574085	-0.210077	-0.483655	-0.00701322	0.728894	0.154272	0.861094	-0.269043	-0.378876	0.893597	2.51387	3.14879	3.21966	1.44308	1.74246	3.00549	-0.422369	-0.207647	-0.268047	-0.174503	-0.184859	-0.249029
DTYMK	-0.277496	0.722504	1.7225	2.7225	0.241842	-0.352154	-0.430017	-0.672934	-0.697121	-0.269197	0.0363854	0.176119	-0.314507	-0.090028	0.0354291	0.0677228	0.300394	0.0340367	0.105365	-0.648366	1.75988	1.38888	1.87863	2.56404	2.63585	2.49917	-0.76196	-0.684113	-0.85079	-0.892608	-1.10251	-0.976051
CLK4	-1.14288	0.776602		3.06965	0.00907307	-0.149356	-1.21758	-0.401273	-0.353171	-0.285054	-0.0683923	1.51934	-0.45744	-0.0399003	0.0907502	0.205218	0.600058	-0.0759045	-0.0661648	-0.90174	-0.895247	-0.996289	-1.28367	-1.74384	-1.60611	-1.46213	-1.20272	-0.194042	-0.661392	-0.329266	-0.877747	-0.945157
LOX	1.91739	2.91739	3.91739	4.91739	-0.000731356	0.124249	1.77226	-0.0500163	0.0118306	-1.58738	0.263481	1.23897	1.91456	-0.216862	-3.22857	-0.0178616	-0.515558	0.180819	0.137406		-0.185575	0.119335	0.107196	-0.154033	0.0721959	-0.0496355	0.0250423	-0.176841	-0.108077	0.189941	0.014729	-0.249519
CCS	-0.075045	0.924955	1.92496	2.92496	0.010701	-0.289738	-1.07292	-1.68759	0.633952	1.17927	0.129826	-1.6308	-1.25698	0.00143021	1.60968	-0.118443	-0.378412	0.159565	0.187381	-0.743651	0.276058	0.257907	0.585799	0.832064	0.0430532	-0.453266	-0.317901	-0.835198	-1.07444	-0.677327	-0.235946	-0.670952
NAAA	-3.00835	-2.00835	-1.00835	-0.00834686	0.0254374	1.29447	0.265662	-0.0346028	1.47689	-0.648128	0.0271503	-0.203316	1.50781	0.141144	-2.73925	-0.129575	0.555264				0.691666	0.80347	1.03555	0.434844	1.1791	0.51538	-0.562725	0.105085	-0.336239	-0.309659	-0.208633	-0.344673
RXRB	-0.0975855	0.902414	1.90241	2.90241	0.00186212	-0.419246	-0.00601655	-0.253421	-0.0989091	0.0118639	0.190026	-1.55469	-0.148453	0.227514	0.322608	-0.108814	-0.349474	0.0986044	-0.0215979		-1.71606	-1.82832	-1.45668	-1.87443	-1.68595	-1.83359	0.904834	0.888927	0.997654	0.910523	0.846985	0.918227
MMP8	-0.866589	1.21783			0.00578418	3.41007	-1.66508	0.201976	2.89624	3.27952	-0.127682	0.989255	-1.30096	-0.536961	1.45729	0.0954627	2.88253	-0.174847	-0.209285	1.22497
HSD17B10	0.203344			2.01527	0.016602	-0.302839	0.236931	-0.770347	0.0516962	0.00563342	-0.0266589	-0.467265	0.272065	0.149688	-0.369251	-0.0218847	0.0101008				0.703709	0.540394	0.500549	1.83248	1.46458	0.955592	-1.43779	-2.83333	-1.44375	-1.61975	-2.7518	-2.04697
GSTM1																		0.330776	0.19509	0.241597	-2.83195	-2.58855	-2.68699	-0.644106	-0.431079	-0.800832	1.98152	2.55671	2.52129	2.66411	1.20897	2.06192
FGR	-2.15437	-1.15437	-0.154372	0.845628	0.00121634	2.67288	-1.35177	0.430592	2.51975	2.13769	-0.105017	-1.38585	-0.62458	0.54356	1.11384	0.11353	1.48366	-0.328695	-0.468291	0.765387
NT5E	-0.00856297	0.991437	1.99144	2.99144	0.0368842	0.669651	0.178489	0.347121	0.0247245	-0.222841	-0.0584656	-1.22778	0.303457	0.0996685	-0.14579	-0.267759	0.652534	0.205828	0.605332	-0.877791	1.62899	1.44043	2.66463	1.82943	3.42192	2.79408	-0.470714	-0.205666	-0.696816	-0.536858	-0.397005	-0.516337
PRKAA1	0.484513				0.932106	0.192078	0.379588	-0.148606	0.262329	-0.2029	-0.0703317	2.19848	0.461296	0.230223	-0.400775	0.0515101	-0.329183	-0.121382	-0.176907		1.3082	1.45462	1.43156	0.980949	1.52705	1.6125	-0.444426	-1.31892	-0.871116	-0.975538	-1.08014	-1.31932
ACSS1	-0.44029				0.0211787	-2.27669	-0.37123	-0.873892	-0.887113	0.612898	-0.194126	-1.50046	-0.893062	0.128185	1.74773	-0.118662	-0.508676				0.36749	-0.0617203	-0.686829	0.187182	0.870936	0.0925499	-1.34099	-1.55974	-1.51719	-1.40582	-2.25717	-1.18622
EGLN3	1.72803		2.3335		-0.15717	0.167178	1.27586	-0.374439	0.899338	-1.24368	0.312738	0.3129	1.51331	0.647793	-2.35308	0.266167	-0.120579	-0.0609717	0.29007	-0.227506	0.788948	0.842519	0.563039	1.13842	1.43836	1.64302	-0.676783	-0.198878	-0.536922	-0.51682	-0.12695	-0.437283
CDH2	2.08508	-0.264643			0.0259763	0.542423	1.67997	-0.0747192	0.666596	-0.964268	0.345287	1.32675	1.49031	-0.0539131	-2.52839	0.173846	0.258398	0.448156	0.628211	0.268505	-0.708907	0.571741	-0.165779	1.51014	1.15441	0.769813	1.18774	0.944421	0.964296	0.614401	1.30229	0.845698
BRD4	-0.193504	2.0564	1.76451	4.98822	0.0663775	-0.576184	-0.372151	-1.2698	-0.387115	-0.0526071	0.171318	-0.855251	-0.0924317	-0.0242711	0.275121	-0.0613016	0.0142677	0.0162239	-0.0228801	0.06053	1.03036	1.26995	0.827721	1.30515	1.83658	1.31759	-0.0798501	-0.10584	0.309482	-0.159023	0.451751	0.19685
IGF1R	3.81438	4.81438	5.81438	6.81438	0.0549303	1.6334	3.07126	-0.0838786	1.44668	1.48315	0.18685	-0.270346	2.26056	0.237816	0.815748	0.116948	0.307107	-0.000181053	-0.071299	-0.21748
AURKA	1.1534	2.1534	3.1534	4.1534	-0.21051	0.176859	1.16907	-0.44818	0.556967	-0.592705	0.0589464	1.00142	1.00085	0.0165909	-1.54211	-0.0332773	-0.324771
GSTZ1	-0.175433				-0.0869944	0.213402	0.0643468	0.262399	0.175135	0.182148	0.372	-0.248251	0.433982	0.29341	0.465629	0.160511	0.147247	0.334832	0.614705	-0.46721	2.22798	2.34344	1.95905	3.39579	2.68217	3.03108	-0.491185	-0.56939	-1.06012	-0.968068	-0.868835	-1.04705
KIF2C	3.11342	4.11342	5.11342	6.11342	0.214366	-0.301637	2.60427	0.00843884	0.458067	-1.70349	-0.131212	0.92977	2.25716	0.362757	-3.00693	-0.593668	-0.560125	0.350425	0.42444	0.0431963	-0.254496	0.0668385	0.517489	0.2368	0.197982	0.466222	0.0108688	-0.201074	-0.228199	-0.0279733	-0.246595	-0.345548
CBR1	-1.07862				-0.863703	0.491519	-1.51486	0.238717	-0.0414813	-3.81583	0.574806	0.199559	2.39916	0.0532724	-4.13436	0.168831	-0.100389	0.253848	0.32399		-0.113903	-0.312254	-0.11305	-1.16831	-1.65754	-1.74197	0.0721991	-0.387099	-0.524345	-0.613568	0.173766	-0.266415
GCSH	0.87781	1.87781	2.87781	3.87781	-0.0958581	0.123296	0.922359	0.0104018	0.265425	-0.44968	0.0264318	1.9808	0.586295	0.37632	-0.848882	0.0872823	-0.388345	0.305021	0.529973		0.293004	-0.481869	0.639214	1.91811	1.89428	1.4933	-0.650897	-0.748733	-0.509036	-0.61182	-1.00259	-0.861162
CTSV	2.22307	3.22307	4.22307	5.22307	-0.0778358	0.775844	1.72073	-0.633662	0.769055	-1.06867	0.215866	0.644918	1.78083	0.00826294	-2.87947	0.0171489	-0.428165
GOT1	0.234191				0.12421	-0.408323	-0.774844	-0.492758	-0.822637	0.141628	-0.468819	0.645886	-1.16978	-0.104986	0.881112	-0.0225969	0.130528	0.219033	0.354409	0.192679	0.415428	0.672235	0.0574847	2.64445	2.19988	1.58795	-1.51037	-0.939768	-0.981583	-1.50828	-1.68909	-1.01526
PDXDC1	0.249944				0.0708066	0.345986	0.580074	0.211734	0.0287304	-0.888506	0.383752	0.183018	0.613261	0.206402	-1.28279	0.0698862	0.0527056				-1.12262	-1.01142	-1.1247	-1.28786	-1.11313	-1.04351	0.688673	0.972323	0.982177	0.938777	-0.533184	1.21429
PYGM	-0.634922	0.365078	1.36508	2.36508	-0.0684484	-0.604214	-0.449516	-0.618154	0.304751	0.715118	0.0918832	1.35948	-0.282847	-0.125324	0.397551	-0.0414978	-0.588959	0.287551	0.211451	-0.561388	1.04684	1.86843	0.987943	1.76111	1.76788	2.68932	0.515313	0.194307	0.703565	0.308175	0.419806	0.528807
KCNJ5	-0.399697	0.869212	1.94043	3.09589	0.028694	0.0353997	-0.389938	-0.18822	0.155894	0.140933	-0.0569971	-0.639016	-0.278635	0.111811	0.134095	-0.0755395	0.120892	-0.124946	-0.224316	-0.42176	2.81046	3.4256	2.43219	2.0676	2.02772	2.77045	-0.448242	-0.501739	-0.49188	-0.678234	-0.186302	-0.814869
MDM2	0.239494	0.855355			0.00990285	0.684103	0.0920417	0.602028	0.533082	0.435557	0.873127	0.496756	-0.161177	0.0501246	-0.127756	0.506411	-0.00956698	0.267164	0.242747	0.107826	-0.979135	-0.746054	-0.298467	-1.48691	-1.07346	-0.581021	1.16549	1.59388	1.51215	1.43859	0.782583	1.12543
PEBP1	1.01854				0.774295	-0.311918	0.492503	0.151911	-0.177167	-0.400428	0.120861	-0.057233	0.725566	0.329173	-0.694924	0.0422435	-0.352804				-1.2612	-1.4502	-1.38924	-1.86017	-1.57771	-1.36237	-0.0438243	0.609558	0.419236	0.782391	-0.819778	0.323844
HK2	1.66969	1.43176			-0.00395036	0.503708	-0.411854	-0.0687627	0.443593	0.2595	0.134648	2.23677	-0.0699415	0.0563447	-0.301718	0.0735791	0.323135	0.189924	0.134311	-0.135295	1.62256	0.237682	0.675661	0.828038	1.45153	1.3908	-0.519355	-0.851512	-1.04962	-0.516956	-0.677969	-0.761016
SMARCE1	0.549695				0.479247	-0.384805	0.147945	-0.606696	-0.21659	0.106332	0.0798759	-0.858728	0.0504037	0.137636	0.33149	-0.0790774	0.479694	0.103683	-0.00866626	-0.325748	0.78364	0.397381	0.622716	0.950698	1.30415	0.711686	-1.38625	-2.45221	-1.92554	-1.82875	-1.98222	-1.75872
CCR1	-0.59869				0.0544053	3.29736	-1.35607	0.162483	3.12832	2.75103	0.248124	-0.988205	-0.975199	0.27649	1.51593	0.320099	1.93714	-0.149868	-0.368447	1.6044	0.108315	0.0273062	0.804127	0.138784	0.260032	0.353503	-0.0844788	-0.207124	-0.24937	-0.199539	-0.0608376	-0.279548
TAB1	0.0720019				-0.0627671	-0.424051	0.0470808	-1.56873	0.268462	0.0993537	0.0385865	-1.86103	-0.14799	-0.272823	-0.246794	-0.222541	-0.343823				0.599098	1.02558	0.517878	0.887359	1.53696	0.847548	-0.699419	-1.25244	-0.884136	-0.931331	-1.00385	-1.08101
AURKB	2.99717	3.99717	4.99717	5.99717	0.058633	-0.1524	1.39161	-0.747234	0.162256	-0.462601	0.0824425	0.953137	1.32854	-0.601299	-1.74249	-0.123211	-0.546369			0.153278
IMPDH2		0.257562																0.0127914	0.164507		0.989631	0.600213	0.808568	1.53223	1.91093	0.796459	-1.51729	-0.981426	-1.68576	-1.40971	-1.1471	-1.07336
PRKAR1A	3.65134	4.65134	5.65134	6.65134	0.195351	0.295611	2.41606	0.315781	0.149195	0.350683	0.40481	-2.26842	2.04192	0.231018	0.565856	0.188991	-0.156701	0.368705	0.42072	-0.829848	0.247171	0.0930352	-0.0360447	-0.20272	-0.208812	-0.290035	-0.279079	-0.0233734	0.0701438	0.311693	0.0523979	-0.0895808
ME1	1.47214				0.37283	0.334306	1.32664	-0.924824	-0.198177	-1.37005	-0.19906	0.559908	1.29977	0.20625	-2.30688	-0.519182	-0.36204	0.0257943	0.20024		-0.0122511	-0.164207	0.315355	0.913049	1.49615	0.715984	1.43294	0.512622	0.969875	0.614583	0.551634	0.711687
SLC16A5	-0.735409	1.73831	1.67445	2.92896	0.611338	-0.474312	-0.359025	0.164817	0.133382	0.0552782	0.0581333	-0.121791	0.102805	-0.097059	-0.130238	-0.0749	-0.192652	0.215157	0.274594		-1.09364	-1.01483	-0.935426	-0.0112522	-1.03389	-1.05569	0.512255	0.448674	0.559935	-0.00439176	-0.407802	-0.254626
HTR4	1.82266				0.116259	1.25423	1.02355	1.03581	1.18914	0.441002	0.129784	0.03503	1.00489	1.01925	0.260146	0.0478197	0.886553	0.079441	-0.120177	-0.656871	-0.502277	-0.672504	0.0649899	-0.448941	-0.67089	-0.302788	0.117224	0.279768	0.0468101	0.204893	-0.3944	-0.0664853
PRODH	0.947212	1.94721	2.94721	3.94721	-0.0479035	0.344276	0.505384	0.59608	0.263372	0.163887	0.0424884	0.0853994	-0.0613555	-0.228807	-0.363847	0.065715	0.215936	-0.064019	-0.0652554		0.55246	0.835329	1.30276	2.38764	1.81964	1.72787	-0.0673707	0.055094	0.0129124	-0.234678	-0.25664	-0.208284
HNF4A	2.91222	3.91222	4.91222	5.91222	0.113618	0.0405282	2.26082	0.199045	0.0535283	-0.00382598	0.0510054	0.198767	1.84536	0.0117763	-0.0497387	0.110815	0.115145	-0.0852314	-0.100045		0.264402	0.549282	0.0520329	1.61384	0.214832	0.185685	-0.348316	-0.0321258	-0.218542	-0.346312	-0.237284	-0.404255
CASK	1.35802	2.35802	3.35802	4.35802	0.21786	1.49703	0.783144	0.176228	1.53008	0.311946	0.0900926	3.33009	0.719589	0.0830239	-0.262216	0.240609	0.387288	0.104066	0.246524	0.0234672	-0.0773685	0.297078	-0.0524872	0.116542	0.16958	0.556738	-0.162254	-0.308923	-0.0153716	0.0812226	-0.532024	-0.455564
HSPG2	0.584745				0.379611	-0.102754	0.353606	-0.430717	0.531164	1.25515	0.518777	-0.0339655	0.14047	0.711415	1.80464	0.277558	-0.00624459	0.125189	0.256412	-0.200802	0.500613	1.6744	1.29847	1.15739	1.73704	1.42978	-0.636212	-0.421178	-0.474676	-0.717698	-0.61102	-0.640898
CA6	2.46437		1.62044	3.25242	-0.00793819	0.215436	0.978666	-0.0304553	-0.167999	-1.45495	0.578719	0.0928191	1.35318	-0.176188	-2.63708	0.324495	-0.0603682	0.0677176	0.0344304	-0.345892
TNFRSF1B	-0.978717	0.0212829	1.02128	2.02128	-0.0105052	0.745093	-1.34498	-0.222941	0.659197	1.67609	0.308678	-0.881827	-1.41365	0.247923	1.98366	0.296543	0.332436	0.054846	-0.0709565	0.236713
VLDLR	0.873391	1.87339	2.87339	3.87339	-0.00374483	0.137557	0.953814	0.136144	1.42348	-0.752091	0.438526	0.320803	1.24081	0.852961	-1.40533	0.137695	-0.298218	0.0109035	0.196836	-0.482197
PGLYRP2		0.551839																			-1.27699	-1.39405	-1.52345	-0.550365	-0.928004	-0.792537	0.672832	1.01684	1.18776	0.876572	1.49704	0.855204
CTLA4	-1.87319				0.115743	-0.303343	-1.94138	-0.0906599	-0.0201745	1.13139	-0.0234056	2.65768	-1.9531	0.240488	2.18322	0.343946	0.7159	-0.304628	-0.519021	-0.179872	-0.129449	0.0154643	-0.0290792	0.150496	0.238958	-0.171691	-0.27741	-0.125965	-0.438458	-0.19816	-0.112719	-0.141819
TXNDC12	0.787536	0.9124			0.120781	-0.204739	0.847093	-0.865298	0.154064	-0.273955	0.058651	-0.371701	0.548743	0.214808	-0.722001	0.0262066	-0.128329				-1.20214	-1.8392	-1.56734	-1.36735	-1.05584	-1.65729	0.772871	0.758718	0.54863	0.598477	0.530803	0.683436
EPHB3	0.46902	1.72381	1.92603		-0.0113366	0.262526	0.499195	-0.431913	0.333721	0.202807	0.126345	1.21926	0.115815	0.122779	-0.0958659	0.0490184	0.172148				0.231744	0.721538	0.626156	-3.337	-3.14958	-3.20335	-0.29452	-0.123705	-0.364657	-0.0913669	0.644578	-0.187045
CAMK1	-0.155999				0.271111	0.303827	0.351481	0.579989	0.63016	0.391943	0.10452	-0.692507	0.0550807	0.129529	-0.0167668	-0.0571416	-0.20475	-0.14464	-0.2846	0.109111	2.80262	3.05382	2.64925	3.02118	3.3646	3.90473	-0.519339	-0.645153	-0.543233	-0.694048	-0.565919	-0.573325
TRPV5	0.271368	2.32719	1.87781	2.51848	-0.178767	0.733818	0.0633106	0.687404	1.33921	0.582538	0.141144	-0.107099	0.00856024	0.224559	-0.00564632	0.218244	1.57508	0.286192	0.215234		-0.0607862	0.0292191	-0.032998	-0.206589	-0.0187221	-0.27278	1.16078	0.671062	0.377268	0.149374	0.904963	0.107052
ENG	0.156444	1.15644	2.15644	3.15644	-0.00405794	0.218469	0.203442	-0.292429	1.22787	0.546705	1.04568	-0.518656	0.0122158	0.86351	0.389104	0.690355	0.211564	0.113347	-0.111169	-0.789325	0.193984	0.886437	0.180169	0.676228	1.8831	0.683629	-0.513222	-0.71353	-0.324998	-0.562197	-0.709499	-0.728756
GALE	0.656686	1.65669	2.65669	3.65669	0.00812559	0.472755	0.545624	-0.391842	0.473896	0.596147	0.18597	-0.222763	0.896923	0.156834	0.214474	0.129344	0.253859	0.00886932	0.170658	-0.15259	-0.418772	-0.532131	-0.188454	-0.0709936	0.26977	-0.00872405	1.06723	0.651527	1.15818	1.04912	0.917676	0.865646
ACADS	3.30579	4.30579	5.30579	6.30579	0.00884262	-0.470422	2.30888	-0.276794	0.262409	0.0641292	0.102032	0.0270818	1.02733	0.447265	-0.448626	0.0490816	-0.314103	-0.368849	-0.19345	-0.0336116
MTOR	4.00934	5.00934	6.00934	7.00934	0.412022	0.261219	2.41407	0.0164979	0.172736	0.276843	0.116042	0.0616437	1.31977	0.156336	0.285753	0.202712	0.0905124				-0.916697	-0.822683	-0.714805	-0.819025	-0.643437	-0.745935	0.031157	0.644205	0.581058	0.566265	-0.385005	0.377899
PCDH19	0.707608	1.59033	3.10817		1.14446	0.376265	0.987789	0.251717	0.735714	1.7542	0.476291	0.302796	1.10374	0.995976	2.67242	0.21416	-0.0329098				0.25972	-0.0485079	0.641823	0.209614	0.355486	0.105025	-0.0264158	0.0567997	-0.169784	0.147515	0.143323	-0.0257803
FABP7	0.340441	0.0615733	2.33748		0.00531086	0.538287	0.254989	1.95432	0.677899	-0.197384	0.193697	-0.115467	0.378562	0.137322	-0.424059	-0.0553331	-0.131919	0.203746	0.266979		0.975086	0.821718	2.4695	1.95484	3.57225	1.62519	-0.0606678	0.16293	-0.232867	-0.33951	-0.0992016	0.0483813
ITGB6	1.411	1.12875	1.64044	7.20302	0.0235412	-0.355966	0.840034	-0.0179385	0.448205	1.31319	-0.0736983	-0.353804	0.731476	-0.103801	1.51253	-0.0662633	-0.148668	0.265694	0.150098	0.51529	-0.121486	-0.0575284	-0.175806	-0.332319	-0.31014	-0.218508	0.0714287	-0.0719068	0.0903864	0.149717	0.835378	0.444748
PAK1	5.63297				0.213661	0.386329	4.64947	-0.352178	0.361724	-1.80126	0.0740155	0.512174	3.28258	-0.0826671	-4.66892	0.0175641	-0.041753	0.00371936	0.407035	-0.107402	-0.0938776	0.523261	0.185916	0.326693	0.828656	0.477488	0.0778119	-0.0433434	0.225737	-0.194638	-0.247462	-0.329059
YWHAQ																		0.176158	0.262262		-0.53125	-0.647796	-0.928768	-0.748217	-0.678167	-0.650598	-1.88766	-1.27152	-1.24938	-0.939125	-2.19241	-1.71905
CRYZ	0.957111	1.95711	2.95711	3.95711	-0.0206797	-0.241491	-0.450625	-1.02422	0.0593708	-0.0527569	0.202448	-0.149373	0.0426787	0.140541	-0.378117	0.16118	-0.270465	-0.0351544	0.168272	-0.0587397	-0.421881	-0.189344	0.816602	1.20784	0.906379	0.37001	-0.119657	-0.282869	-0.0871166	0.284592	-0.110189	-0.16645
RRM1	1.60196				0.000898425	-0.0258528	1.0705	-0.766214	-0.503055	-1.14727	0.266738	-0.401926	1.12705	-0.0460157	-1.50295	0.140042	0.503427	0.0653701	0.344143	-0.492911	-0.653706	-0.456134	-0.766758	-0.310536	-0.210775	-0.424955	0.095481	0.00748074	-0.148467	0.278246	-0.0701334	0.223168
PIK3C2G	0.0117527	1.01175	2.01175	3.01175	0.26142	-0.612	0.120612	-1.89336	-0.210763	-0.0483694	-0.043869	-1.53072	0.0685618	-0.752234	-0.238555	-0.0200867	-0.536351	-0.402397	-0.26701		-0.420403	-0.453893	-0.438249	-0.373905	-0.237858	-0.564191	0.167602	0.153614	-0.0942445	-0.160848	-0.173532	-0.0975142
TAOK1	-0.398621				-0.0397396	0.800565	-1.15876	-0.00670164	0.301473	0.859536	0.117557	-0.0261364	-0.895679	-0.0666167	1.0396	-0.0635935	-0.985298				1.21663	0.890956	0.561697	0.596005	0.715934	1.04188	-0.671096	-0.998433	-0.917374	-0.839625	-0.937819	-1.17077
IRAK1	0.525406				0.181179	-0.230202	0.0116226	-0.0136096	-0.232969	0.343521	-0.0743527	0.180581	0.133086	-0.0253181	0.52129	0.0663809	0.200817			-0.260645	-0.934851	-0.553267	-0.491539	-2.18312	-1.99907	-1.51609	1.71474	0.869946	0.769768	0.490333	1.6688	0.990455
IDH1	-0.0404254				0.00975559	0.619355	-0.202981	-0.559943	0.901265	0.405281	0.133099	-0.730728	0.15871	-0.0381926	-0.269476	-0.0729825	0.309267	0.470429	0.500783	0.0233505	-1.09132	-1.27026	-0.0312547	-0.321751	0.266887	0.174607	0.596635	0.973998	1.04433	1.66552	1.08531	0.54752
S100A4	1.1979	1.10679		2.93728	0.0401903	0.566048	0.881512	-0.586269	0.842985	-0.269353	-0.237904	0.242582	1.08721	-0.155938	-1.72793	-0.158291	0.0729031	-0.0902515	-0.217226	0.268085
UGDH	1.23772	2.23772	3.23772	4.23772	0.0103087	-0.336722	0.863234	-0.710075	-0.125581	-0.80182	-0.0429714	-0.0345019	0.798729	-0.200194	-1.54923	-0.289053	-0.238014	0.108952	0.256125	-0.00236114	-0.679061	-0.905456	-0.413467	-0.413294	-0.303018	-0.734084	0.403933	0.122141	-0.583507	-0.597438	0.269081	-0.150209
KIF11	1.0033		2.08355		-0.281013	0.27662	1.03485	-0.170571	0.870439	-0.500893	0.328405	0.883809	1.17284	0.108331	-1.59098	0.0749631	-0.00513016	0.31665	0.330582	0.606102	-0.0661474	0.0507063	0.260028	0.15581	0.203411	0.200938	-0.144905	0.140227	0.0115304	-0.00940017	-0.0379319	0.0246063
NEK2	1.67574	1.30024			0.00994086	-0.11169	1.37519	-0.421177	0.22049	-0.46537	0.280948	0.814868	1.32825	0.203596	-1.46358	0.191996	-0.189802	0.182489	0.315269	-0.284641	0.189207	-0.0263159	-0.22797	0.0387873	0.309915	0.194758	-0.123433	0.0728598	-0.329794	-0.133977	-0.170508	-0.0770158
ALDOA	1.08172	2.08172	3.08172	4.08172	0.636628	-0.464714	0.729514	0.0137456	0.776418	-0.433506	0.208504	-0.628373	0.846312	0.193333	-1.40008	-0.0797235	-0.746805	0.369845	0.437618	0.0117751	-0.177071	0.0919827	0.10158	0.147091	-0.331249	-0.0218038	0.00833121	0.333025	-0.0683356	0.162369	0.043699	0.0414343
IMPA1	-0.419771				-0.0287535	0.18978	-0.637585	0.0303882	-0.254977	0.0316215	-0.0169667	0.051269	-0.684719	-0.103906	0.277868	-0.112246	0.00417388	-0.305852	0.356749	0.334731	-0.154466	-0.000998678	-0.140269	1.29894	1.30141	1.0158	-1.14997	-0.994619	-1.10152	-0.920383	-0.752522	-0.776851
ENO3		1.81231																0.10439	0.265703	0.176869	1.01758	1.00117	0.520509	0.76186	0.632878	0.709265	-1.07545	-0.357399	-0.60174	-0.575069	-1.59472	-0.653496
IGFBP4	0.261349	0.951529	3.20408	1.93294	-0.0290249	0.334761	-0.250474	0.209117	1.1149	0.554043	-0.137796	-0.469561	-0.14117	0.502967	0.207078	-0.466914	0.21397	0.0795144	0.247914	-0.375992	0.704812	0.343509	0.213753	1.73226	0.709259	0.46109	-0.933523	-1.08891	-0.885818	-0.717866	-0.803061	-0.863939
YES1	3.01045				0.219619	0.710399	1.69825	0.211437	0.225426	-0.235517	0.125419	1.51236	1.25601	-0.04063	-1.17977	0.159721	0.540239	0.0973296	0.0283629
SMO	0.831345	1.83134	2.83134	3.83134	-0.0276239	0.286507	0.641877	0.0737338	0.697869	-0.686364	0.183587	0.821513	1.15283	0.630776	-1.33549	0.144346	-0.127777	0.0994575	0.130704		-0.461226	-0.115353	0.341826	0.611013	0.96639	0.262012	0.177921	-0.0588512	0.219698	0.110423	-0.308216	0.144293
PPIH																		-0.00153353	0.0445574		0.458499	0.263766	-0.200399	1.16534	1.28668	1.34246	-0.930033	-0.679128	-1.14601	-1.04911	-0.796135	-0.8794
PSAT1	1.26906				0.0554709	0.0192895	0.465368	-0.519685	-0.176131	-0.764339	-0.0242518	0.676227	0.542177	-0.263684	-1.72512	-0.222759	-0.172944			-0.215788	0.221475	0.038249	0.0163836	1.15966	0.968622	0.381394	-0.967497	-0.988457	-1.07337	-0.835276	-0.949958	-1.00355
VAMP1	0.320086				0.145258	-0.90774	0.0710485	-0.480892	0.357883	0.442436	0.0840026	-0.419239	0.0730115	0.342341	0.573492	0.0970998	0.858105	0.0662621	0.00363578	-1.12783	1.00147	-0.00170206	-0.130367	-0.0743732	-0.267456	-0.205277	-1.33798	-0.814547	-1.28026	-1.07132	-0.614233	-0.834062
CCNB1	1.50611				0.810506	0.207986	1.33308	0.000375777	0.144394	-0.53539	0.233126	1.29948	0.926473	-0.0220138	-1.45259	0.136652	-0.261651	0.184488	0.235985	-0.164918	0.463884	0.368179	0.683013	0.65206	0.714024	1.1787	0.0516918	0.352131	0.0911455	-0.141629	0.292326	0.187833
PRMT5	0.437539		1.7215	3.71723	0.0558094	0.168231	0.393298	0.563192	-0.66213	-0.562651	0.0415069	0.256145	0.396592	0.119125	-0.461497	0.00380525	0.306932				-0.627406	-1.20275	-1.42271	-0.626322	-0.376896	-1.14014	-0.124012	0.43625	0.451257	0.710652	-0.0388839	-0.558012
OAS1	1.99264				0.130204	2.1664	1.45019	1.93524	1.26677	0.38304	0.263879	-0.0493144	0.637015	0.082608	0.557547	0.14457	0.663698	-0.302187	-0.113086	0.442528
HAL	0.172801	1.1728	2.1728	3.1728	0.159756	0.79452	0.648616	-0.159418	0.618742	0.409444	0.238512	-0.13501	0.112081	-0.0196429	0.236535	0.388444	-0.246226	-0.163836	-0.353939	-0.256904	0.22926	0.140868	0.518174	1.65197	1.12078	-0.165535	0.0645538	-0.109728	0.0122181	0.0863547	-0.442641	-0.494497
PF4	-0.373407				0.0125416	0.0675988	-0.412645	-0.0440388	2.36666	2.06257	0.289065	-0.0445541	-0.67653	1.44898	2.18623	-0.00570837	2.17526	0.0838208	-0.463382
AHSG	0.294227	1.29423	2.29423	3.29423	-0.11981	-0.342353	0.876147	-0.297333	0.103124	-0.431094	-0.00523822	0.310504	0.825329	-0.0624938	-0.757049	0.119198	-0.290013	0.336644	0.553456	-0.0743954	0.383221	1.49469	0.405232	3.66209	0.501318	0.155426	-0.25797	-0.108062	-0.217558	-0.372067	-0.427538	-0.347128
GNAS	1.13917	2.13917	3.13917	4.13917	0.371065	0.103451	0.310522	1.14593	0.928733	0.373492	0.670819	0.780913	0.502022	0.400455	0.37702	0.125545	-0.242573	0.102109	0.124803	-0.115151	-0.7361	-0.56983	-0.970006	-0.736515	-0.837448	-0.621796	0.584384	0.678451	0.933166	0.588413	0.805156	0.858951
MTTP	0.583439	1.58344	2.58344	3.58344	-0.00742777	0.02868	0.372228	0.0205817	0.198386	-0.22924	0.172757	-0.105253	0.284467	0.216819	-0.528991	-0.0147448	0.318123			-0.725661	-0.642066	-0.562848	-0.456649	-0.00151933	-0.283343	-0.687936	0.953794	1.07606	0.805183	0.293922	1.34769	0.478157
NFATC1	-0.49034				0.0200981	0.108137	-0.170069	0.72805	0.156529	0.45367	0.310366	0.0858058	-0.485535	0.184628	0.793448	0.212839	0.0929637	0.0764236	-0.0773293	-0.16834	1.02188	1.34355	0.788691	1.25132	1.5594	2.09821	-0.527523	-0.277693	-0.759462	-0.499102	-0.380039	-0.382547
NDUFV3	-0.579792	2.77333	1.57367		0.119353	0.375343	-0.50179	-0.133623	0.0476972	0.648957	-0.0764051	0.0117615	-0.471899	0.373343	1.357	-0.0690535	0.663721	0.30945	0.460866		0.622187	-0.119526	-0.148094	0.886869	1.12564	1.30078	0.217254	-0.295466	-0.161963	-0.475182	-0.516265	-0.445183
NAE1	-0.340661				0.0121089	-0.0305803	-1.60798	-0.291873	-0.183573	0.606673	0.0523771	1.44366	-1.77241	0.229343	1.47132	0.354806	0.503869
HNRNPF	-1.28993	-0.28993	0.71007	1.71007	-0.470999	-0.558277	-0.952209	-0.158157	-0.358744	-0.287515	-0.129741	0.327309	-0.461451	-0.189838	-0.10249	-0.150625	-0.132309				-0.510645	-0.267039	-0.295057	-0.741058	-0.552039	-0.056477	-1.21128	-0.431206	-1.30764	-0.69167	-0.478652	-0.899184
MKNK2	0.518141	1.01444			0.12757	-0.68252	0.86997	-1.38774	0.040415	-0.816672	0.371818	-0.952551	1.48079	0.260381	-1.28348	0.102843	-0.476779	0.429596	0.244595	-0.209757	-0.49716	-0.0141037	-0.361588	-0.529364	-0.68377	-0.434524	-0.313451	0.0902995	0.00822428	0.0337499	-0.897519	0.0605146
AZGP1	-1.1195				-0.0175368	-0.460513	-0.777273	-0.776506	0.740672	0.572688	-0.161753	-1.47832	-0.665743	0.270974	0.690235	0.122365	-0.362212	-0.088436	0.264539	-1.09998	0.0639142	-0.105922	0.109932	2.42709	-0.0488946	-0.069671	-0.13575	-0.259062	-0.440312	-0.535237	-0.190906	-0.342
HPN	-0.453086	0.546914	1.54691	2.54691	0.0399246	-0.928524	0.169184	-2.39536	-0.519776	0.157016	-0.114588	-2.59655	-0.356927	-0.856406	0.201265	-0.17046	-0.395711	0.137114	0.598718	-0.389714
ATP1A3	-0.103025	1.79945	2.51417		0.253673	-1.13812	0.340899	-1.67189	0.935282	0.708601	-0.057448	0.337713	0.748061	0.158049	0.176839	0.244318	-0.507685	-0.138598	-0.191666		0.129004	-0.188478	-0.0170459	0.340046	0.248166	0.352165	-0.24046	-0.176826	0.000730133	-0.354818	-0.0511466	-0.31497
LDHC	0.619472	1.61947	2.61947	3.61947	0.0118114	-0.301017	0.386042	-1.15612	0.544801	0.333405	-0.136335	-0.974606	0.153384	0.482684	0.152157	-0.110667	-0.347603	0.0103632	0.328727		-0.0458189	-0.182784	0.135527	0.0315622	0.0775981	-0.126349	0.505313	-0.235204	-0.20926	0.136748	0.0827992	-0.480161
TOX	0.0908576	1.09086	2.09086	3.09086	-0.101262	-0.662076	0.0616166	0.253939	0.18516	0.212872	-0.0284313	2.03066	0.0815516	0.427424	0.366633	-0.12641	0.0618863			-0.0618926	0.0193557	-0.430089	-0.296962	-0.172739	0.0770272	-0.205698	-0.128246	-0.0276583	-0.16481	0.375109	-0.33139	-0.246199
JAK3	-0.11845	0.274097	1.3673		0.736916	1.39704	-0.00996569	0.122364	1.30142	1.01907	0.495193	-0.568594	0.488529	0.484447	0.710342	0.271309	0.312443	0.241946	0.107999		-0.404151	0.112503	0.0123166	0.0847304	0.33222	0.274878	-0.509978	-0.359092	-0.508029	-0.235167	0.0910509	-0.0681298
VCAN	0.325435	1.32544	2.32544	3.32544	0.171951	-0.0659076	0.186123	-0.468303	0.420211	0.431163	0.0013136	-0.00800616	0.203449	-0.0096298	0.166427	0.0566143	-0.207908				-0.525397	-0.132303	-0.109679	-0.505886	-0.727119	-0.630516	0.801969	0.38403	0.218441	-0.0255767	1.02419	0.282343
KYNU	-0.196517	0.803483	1.80348	2.80348	0.470002	0.094911	0.133097	-0.113615	-0.620877	0.865555	0.519915	0.347328	-0.703252	0.313596	1.57226	1.40789	0.937639	0.358478	0.374028	-0.6243	-0.0488468	-0.307312	-0.313872	0.0181197	-0.0493191	-0.238014	-0.580789	0.308128	-0.676832	-0.153656	-0.202456	-0.206025
FGG	0.244367	1.24437	2.24437	3.24437	-0.0114871	-0.103894	0.0153292	-0.0894415	-0.583822	-0.0735834	0.0807289	-0.385744	0.288985	-0.478189	-0.13099	0.0244759	0.511812	0.387046	0.916084	-0.216878	-0.203344	-0.0712508	-0.208761	2.60229	-0.372282	-0.401189	-0.188608	-0.268645	0.321334	0.134675	0.156651	-0.347265
ACVR1	1.23961				-0.000637792	0.535623	0.759095	0.811895	1.15245	-0.163129	0.465343	-0.0259394	1.30607	1.05923	-0.388699	0.140543	0.546664	0.175847	0.258869	-0.452321	-0.332214	-0.308374	-0.173933	-0.15883	0.201775	0.073158	-0.0112172	-0.490903	-0.113844	-0.206241	-0.249246	0.232247
ACOX1	0.656871				-0.0947873	0.0586635	0.115362	-0.659771	-0.0539739	0.544837	-0.0701295	-0.61442	-0.325441	-0.34092	0.476603	-0.363355	-0.413413	0.233553	0.227028	0.382495	0.76679	1.14561	0.728358	1.74621	1.46072	2.11026	0.809993	0.927346	0.781691	0.777434	0.842585	0.770286
PLA2G1B	-0.0136307	0.986369	1.98637	2.98637	0.0335053	0.4667	-0.25905	0.232669	0.369927	1.04816	0.0455723	0.47452	-0.100832	0.155955	1.23659	0.0257507	0.565066	0.165018	0.160364	0.268791	-0.215133	-0.0764194	-0.208461	-0.459294	-0.238696	-0.209951	-0.0817314	0.0903563	0.114297	0.338124	-0.134738	0.223967
FGA	0.21895	1.21895	2.21895	3.21895	-0.197441	-0.0517044	0.14798	0.264849	0.483173	-0.228166	0.000745804	0.199884	0.211912	0.0366938	-0.610946	-0.00908199	-0.232544	0.108566	0.232841		-0.283306	-0.473852	-0.432948	1.77573	-0.560696	-0.488858	-0.208328	-0.0104101	0.289706	-0.129046	-0.267439	-0.0778294
KCNJ3	-0.0595694	1.09589	3.45558		-0.00994324	-0.401193	-0.0217627	-0.400723	1.37782	1.40319	-0.0555887	-0.0971865	-0.577894	-0.438719	0.457089	0.0148102	-0.236844	-0.162493	0.101935	0.110212	-0.401589	-0.287667	0.0203763	-0.092067	-0.0701339	-0.240495	0.106913	0.191111	0.311604	0.244171	0.798011	0.313266
SI	0.681373	1.68137	2.68137	3.68137	0.104375	0.501457	0.569463	1.09787	0.180402	0.624538	0.00797452	-0.0621881	0.177272	0.165354	0.459548	0.0498412	0.0700743	-0.143375	-0.283638		0.735302	0.0147102	0.24118	0.0708236	0.0941931	-0.0496369	-0.417044	-0.42202	-0.0364612	-0.494513	-0.488614	-0.514434
CSNK1G3		2.58146																-0.01155	-0.0105364	-1.16313	-0.217572	-0.794845	-0.575887	0.0184763	0.487898	0.122347	-0.362394	-1.08593	-0.493742	-0.221723	0.244222	0.798632
OXCT1	0.512284				0.0838482	0.252256	0.789286	0.328673	-0.541517	-0.901956	-0.156983	0.258731	0.831752	-0.0767321	-1.13311	-0.195833	-0.119922				0.0371069	-0.325331	-0.735873	0.841803	1.0737	1.51289	0.0940256	-0.094267	-0.138857	0.169837	-0.249409	0.360869
HADH	-0.00087233	0.999128	1.99913	2.99913	0.00204645	-0.730559	-0.412169	-1.1081	-0.530698	-0.410548	0.274702	-0.166407	0.391938	0.253637	-0.128363	-0.0952367	-0.205575				-0.247979	-0.502798	-0.41984	0.619933	-0.0292654	-0.0882967	0.035806	0.23826	-0.141994	-0.420882	0.468571	0.26673
CYP19A1	1.79532				-0.150491	0.137858	0.506355	-0.31944	-1.60019	0.106908	-0.0853152	-0.246361	0.575822	-1.11891	-0.172694	-0.0540806	-0.0650703				0.955081	-0.0758937	-0.0724513	-0.132609	-0.436883	-0.243038	-0.620517	-0.784585	-0.677753	-0.775347	-0.612569	-0.986608
CA8	-0.395625	1.26267	4.46437		0.0210191	-0.174052	0.216597	0.125227	-0.822815	-0.756582	-0.0184304	0.185599	0.58049	-0.00252552	-0.695299	-0.0475179	-0.0611981	0.350986	0.484119		-0.776082	-0.985335	-1.27708	-0.799708	-0.696293	-0.873209	0.0503687	0.574399	0.485514	0.925111	-0.205523	0.429535
NTRK2		1.1024																0.124469	0.117577	-0.482032	-0.953136	-0.906997	-1.08882	-0.897024	-1.00342	-0.977457	0.605184	0.825226	0.78042	0.787732	0.643407	0.75218
MTHFD2	0.752525	1.0866			-0.000414488	-0.316827	0.753097	-1.25478	-0.847555	-0.436612	0.0398592	-0.244883	0.592106	-0.583616	-0.847286	-0.157013	0.111794	0.142275	0.11265	0.832392	0.0262306	-0.0111917	0.535057	-0.380964	-1.15681	-0.343669	0.148686	0.208428	0.023709	0.186448	0.181335	0.277701
USP1	2.36589				-0.0149736	-0.312755	1.74071	-0.500865	-0.731831	-0.704808	-0.0558526	-0.961178	0.928523	-0.0996952	-1.15493	0.0144586	0.440704	-0.208916	-0.18796	-0.773516
FASN	0.372503	1.3725	2.3725	3.3725	0.00376633	-0.600144	0.355055	-0.708774	-0.251441	-0.33284	0.0625501	-0.586929	0.135906	0.139807	-0.354609	-0.397561	-0.212295	0.0553065	0.369183	-0.425653
RENBP	0.0995688	1.09957	2.09957	3.09957	-0.0448724	-0.0915959	-0.27008	-0.857607	-0.234412	-0.312035	0.0808145	-0.229777	-0.286169	-0.104889	-0.381688	-0.0108645	-0.101769	-0.0905671	0.190088	0.373715	-0.0096846	-0.0965126	0.424659	0.213423	0.63514	0.352574	-0.456448	-0.386799	-0.192254	-0.110364	0.0646629	-0.255515
ULK3	0.198481	1.15653	1.44573		0.195167	-0.559414	0.0385291	-0.118199	-0.15478	-0.280081	-0.14526	3.2212	0.0135282	0.031354	0.136554	0.0642042	0.127922				0.319869	0.292497	-0.229582	0.0321142	0.275135	0.540221	-0.543844	-0.251955	-0.0276427	0.336451	-0.469063	0.211555
HEPH	0.349321	1.34932	2.34932	3.34932	-0.041438	-0.0554492	0.271066	0.160336	-0.0819007	-0.174239	-0.160276	0.209164	-0.0501523	0.192018	-0.08926	-0.183814	0.15749	0.166784	0.0948085	-0.0558306	0.0931647	0.480605	-0.164931	-0.102985	-0.215105	-0.103619	0.729277	0.159153	0.458593	0.162797	0.32534	0.0375999
ICAM1	2.41854				0.317891	0.76172	1.52782	0.70436	1.2646	0.620644	0.376032	-0.404356	0.411702	0.17329	-0.438469	0.0524051	0.381432	-0.388705	-0.619564		-0.918727	-0.829653	-0.304276	-0.992179	-0.726066	-0.776805	-0.45053	-0.148601	-0.0569949	0.12716	-0.881217	-0.258254
ARPC1B	-0.0244929	0.975507	1.97551	2.97551	-0.0747948	1.47119	-0.0722292	0.571555	0.755153	0.461846	-0.362619	-0.346966	-0.156958	-0.235461	-0.157444	-0.137779	0.75364	0.0313192	-0.0974054	0.0133374
RBP4	0.526887	1.14783	2.10076	4.2742	0.33681	0.292545	0.667356	0.156785	0.934818	-0.12685	0.422882	0.803666	-0.105312	-0.0925621	-0.625892	-0.243822	0.207855	0.21342	0.615886	-0.185198
SLC7A11	0.91241	1.10902	1.77134	2.34257	0.0400272	0.112643	0.094988	-0.348679	0.252312	0.626384	0.113332	0.124801	-0.376788	-0.457335	-0.137313	0.407494	0.295061	-0.0527702	-0.142836	0.254808	0.0408126	-0.445934	-0.349155	-0.02906	0.164093	0.385653	0.0684782	-0.218038	0.244377	-0.00257081	0.0429003	0.0218399
PTH2R	0.00121198	1.00121	2.00121	3.00121	-0.0652099	0.211649	0.125649	0.115797	0.87731	0.173304	0.0297963	0.0416738	0.0801498	0.629732	0.110648	0.0722976	0.0835741				0.120952	0.104804	0.299379	-0.0788901	-0.0622394	0.124342	-0.391874	0.255884	-0.146706	-0.0449004	0.0968829	0.915963
MMP2	2.11396	1.17674			0.0386009	-0.0638169	1.1322	-0.400129	0.682257	-0.358503	0.243822	0.71883	0.624027	0.426148	-0.996204	0.120664	-0.409705	0.0270103	-0.0114869	-0.194301	0.032955	0.0687744	-0.184617	-0.102868	0.51957	0.550815	-0.0198297	-0.0659306	-0.261208	0.270246	-0.324082	0.0385896
DLAT	-0.116091	0.883909	1.88391	2.88391	-0.0728024	-0.167346	0.380505	-0.179474	-0.223539	-0.647573	-0.108914	0.534532	0.522991	0.0968946	-0.715835	-0.105334	0.0796333	-0.0560382	0.162829	-0.43843	-0.166017	0.0393537	0.0481369	0.768285	1.15559	0.814771	-0.0985623	8.83734e-05	0.0312097	-0.0894575	-0.035658	-0.361685
ITPKA	0.532691	1.53269	2.53269	3.53269	-0.137154	-0.0984967	0.777048	0.076484	0.341662	-0.608555	-0.0115915	0.947471	0.796979	0.369902	-0.896872	-0.0112969	0.0280534	0.108133	0.111268	-0.593435	0.0905156	-0.00193082	0.134653	0.153499	0.434177	-0.0257462	-0.156208	0.0669439	-0.12634	0.0678617	-0.0405597	0.0985762
UMPS	0.824461	1.82446	2.82446	3.82446	-0.137821	0.0371099	0.138317	-0.0732244	-0.393063	-0.743498	-0.221335	0.22368	0.517759	0.127993	-0.956758	-0.136625	0.208755	0.289836	0.493126	-0.421604	0.0444334	-0.0623413	0.659151	0.404456	0.410268	0.219112	-0.149221	-0.145746	-0.152006	-0.191132	-0.0866478	0.0320037
NUDT9	0.39381	4.77943	1.70396	3.60422	0.47873	-0.241149	0.542537	-0.132368	-0.211146	-0.150948	-0.0229495	-0.469836	0.1033	0.166512	-0.238425	0.0300754	-0.000753015	0.0171497	0.062389	-0.048187	-0.169308	-0.379658	0.122377	0.333757	0.529766	-0.206156	-0.810402	-0.624516	-0.767669	-0.792473	-0.811989	-0.691055
FST	0.365843	1.36584	2.36584	3.36584	-0.00467273	0.00952232	0.972275	-0.0945098	0.663704	0.384841	0.263551	0.449544	-0.135346	0.308069	0.307464	0.11549	-0.0310893	0.185434	0.394114
SLC4A8	0.320945	0.288066			0.07356	0.18052	0.186591	-0.0439286	0.474825	0.280197	0.178097	-0.700626	0.0228673	0.287927	0.133347	0.233967	0.0267775	0.266049	0.193797	-0.923127	-0.403655	-0.368717	-0.39918	-0.434	-0.410811	-0.376586	1.18958	1.10942	0.857982	0.457346	1.7099	0.83047
MYC	0.591454	1.59145	2.59145	3.59145	-0.00196692	-0.939389	-0.133202	-0.365672	-0.898085	-0.157902	-0.231017	0.340659	0.124475	0.224416	0.852699	0.131341	0.282371	-0.23098	-0.0316468	-0.10381	-0.230397	-0.261136	0.072006	0.20518	0.619584	-0.105186	-0.732792	-0.50339	-0.68436	-0.528927	-0.81623	-0.63579
ATF7		0.725529	3.19469	3.91823														0.171993	0.0701102	1.49506	0.0481773	0.538087	0.234089	0.218304	0.0702765	0.15319	0.0508312	-0.0247616	-0.104089	-0.0392193	0.0272114	-0.102339
HTR2B	0.176668	1.17667	2.17667	3.17667	0.077646	0.507807	-0.279983	-0.0535441	-0.336771	0.465736	-0.0451204	0.835637	-0.0776708	-0.123166	0.486753	0.058921	-0.181682	-0.0320179	0.00533792	0.230976	0.18428	-0.014874	0.668128	0.036662	0.0263666	0.100405	0.138079	-0.015912	0.215516	-0.0347836	-0.148624	0.200356
SERPINA6		1.10331		3.73855														0.242744	0.256969	0.458654	0.871611	0.141368	-0.233613	1.69882	-0.32519	-0.00095244	-0.558223	-0.366531	-0.272032	0.198452	0.0215922	-0.179564
ALDH3B1	0.947035				0.225879	1.33004	0.359867	-0.366746	1.843	1.08595	0.0652365	-0.742818	0.26737	0.320707	0.174978	0.201226	0.340303	-0.0297232	-0.042795	0.101307
PIPOX	-0.0683647	0.931635	1.93164	2.93164	-0.00691649	-0.238466	-0.110908	-0.0768995	0.116193	0.285646	-0.0549792	-0.0661625	-0.281966	-0.0721443	0.374044	0.0367323	0.0359343	0.149188	0.0765461	-0.169463	0.0243541	0.1781	0.105749	1.17272	-0.22583	-0.100441	-0.501675	-0.557381	-0.280186	-0.414265	-0.791209	-0.349819
CBS	0.0343207	1.03432	2.03432	3.03432	0.0356344	0.0604969	-0.159869	0.178277	-0.2073	0.362703	-0.0711926	-0.135184	-0.287073	-0.588783	0.38034	-0.0417971	-0.151933	0.155182	0.338399
CUBN	0.892358	1.89236	2.89236	3.89236	0.00549289	0.222848	0.152251	-0.0937637	0.0474353	0.212447	0.0728849	-0.274879	-0.191914	-0.156502	0.0219907	-0.0131859	0.352217	-0.00784475	0.122487	-0.457538	0.34049	0.144332	0.171066	-0.0804298	0.572869	0.0251222	-0.223291	0.408768	-0.0828098	0.18174	0.101747	0.173731
FSHR	0.66281	1.66281	2.66281	3.66281	0.0300608	-0.0444383	-0.308252	0.0664613	0.268764	0.445894	-0.0280144	0.0368007	-0.556561	0.203331	0.53056	0.0282757	0.173177	-0.0141503	0.0305708	-0.0513954
MAP3K8	-0.56965	1.52549	2.03831		0.0184972	1.50675	-0.308049	-0.0819745	0.693838	0.811321	0.465049	-0.604312	-0.614045	-0.220701	0.688649	0.372154	0.114413	-0.281342	-0.511467	-0.317078	0.335973	0.0528689	0.10366	0.313071	0.746216	0.702534	-0.809355	-0.58515	-0.616668	-0.630118	-0.383744	-0.443959
ATG2B	0.647787	1.64779	2.64779	3.64779	0.21836	0.0171766	0.348645	0.187269	0.221332	0.611221	0.212804	0.235435	0.191565	0.140269	0.957775	0.0630311	-0.055402				0.256593	0.249882	0.918223	0.147842	0.230318	0.229364	-0.280287	0.158301	-0.321913	-0.286834	0.0580584	-0.374477
KCTD8	-0.441253	1.39369	2.46869	3.11662	0.172872		-0.233824		0.0370198	0.445935	-0.0695877		-0.356934	0.1801	0.304758	0.0483122				0.542387	0.218759	0.154656	0.59074	0.316286	-0.109637	0.148754	-0.266825	-0.265329	0.138812	-0.121585	-0.294869	-0.21582
F2	0.287923				-0.129721	0.22928	0.23349	0.288068	-1.02147	-0.291223	0.0827436	0.128376	0.0239405	-1.4986	-0.368525	-0.000382631	0.10097	0.170998	0.317682	0.312714
HSPD1	0.931636				0.366039	-0.134894	0.94309	-0.00787094	-0.605272	-0.757815	-0.156265	0.0256261	1.09173	-0.233697	-1.34915	-0.272549	0.424665	-0.00854039	0.315782
SMPD3	-0.0183963	0.157923	1.79626		0.067655	0.116082	-0.610777	0.181868	-0.784953	-0.29225	0.109534	0.610672	-0.0815049	-1.14768	-0.245101	-0.0631791	0.547459	0.227559	0.111691	-0.00380684	-0.387136	-0.533036	0.0382816	-0.0904434	0.318	-0.113165	0.544829	-0.132025	0.264969	0.216345	-0.159159	-0.140768
NQO1	0.953971				0.00305531	0.408626	0.101554	-0.215306	-0.271264	-0.5848	0.291161	0.641711	0.446011	-0.473106	-1.53473	0.205173	0.338324	0.382186	0.462313	-0.0974387	0.366392	0.379346	0.787153	0.752225	0.626365	1.19618	-0.667951	-0.539357	-0.563823	-0.894884	-0.885268	-0.731292
CD33																		-0.0270947	-0.0889808	0.328602	-1.14497	-0.538611	-1.12131	-0.783099	-0.918532	-0.608345	0.432665	0.557737	0.551718	0.71954	-0.409646	-0.342569
PAPSS1	0.0214542				0.0396794	-0.627042	-0.518075	-1.33703	0.0544779	0.183228	0.0254811	-0.408214	-0.275629	0.0398184	0.115581	-0.111859	-0.469919	0.148903	0.181622	-0.0236989	0.669812	0.150836	1.04123	0.348978	0.480306	0.371002	-0.295414	0.321541	-0.0450684	-0.0929288	0.527237	0.440257
TGFB3	-0.0868729	0.8069	2.06431		-0.00635296	-0.339853	-0.28523	-0.677325	-1.08401	-0.55496	0.205508	-0.273739	-0.0600621	-0.0955499	-0.424427	0.337483	-0.238233	-0.20226	-0.156256	-0.278947	-0.535034	-0.0155441	-0.20543	0.0175113	0.165759	-0.0560772	0.787067	0.662706	0.68738	0.641197	0.800871	0.728866
IL12B	-1.01809	-0.0180856	0.981914	1.98191	0.00767436	-0.17116	-0.782099	0.0205303	0.0960394	0.179153	-0.0947412	-0.579366	-0.557464	0.0452893	0.205137	0.0913637	0.0228471	-0.37543	-0.257964	-0.239794
GPT2	0.857518				-0.185765	0.376438	0.735718	-0.120473	-0.484644	-0.845823	0.442259	0.370486	0.881128	-0.178585	-1.30313	0.0565423	-0.0413013	0.180693	0.252743	-0.0166486	-0.620891	0.00312918	0.440511	1.07832	0.36573	0.328516	0.151473	-0.126871	0.156547	0.467294	-0.0843717	0.549228
TSTA3	0.434212				-0.0295786	0.00818961	0.128499	-0.308536	-0.152442	-0.274839	0.0625867	-0.759476	0.199575	0.176308	-0.0530379	0.0188275	0.151996	0.0236567	0.0045033	-0.110032	0.471215	0.338688	0.044654	0.85433	0.926861	0.527247	-1.1338	-1.4403	-0.4857	-0.437926	-0.839694	-0.408297
CTPS1	0.701673				0.00153665	-0.00973349	1.34564	-0.341321	-0.571522	-0.677464	0.0966666	0.14502	0.42901	0.213785	-0.620144	-0.072059	-0.312014			-0.639485	-0.769657	-1.00716	-0.896717	-0.104549	-0.0823902	-0.321082	0.529405	0.42971	0.146022	-0.065266	0.500741	0.0279753
GJB1	-0.398713				-0.0139452	-0.232451	-0.66233	-0.633611	0.293054	-0.0187707	-0.247146	0.240481	0.0642247	0.275645	-0.764559	-0.0619306	0.0629928	0.133453	0.0983595	0.404054	0.353928	0.45487	-0.488358	2.24549	0.276329	0.335785	-0.997228	-0.751824	-1.02662	-0.753916	-0.942587	-0.779816
SFRP1	-0.214858				0.361587	-0.519367	-0.679946	-1.13272	-0.148424	-0.98804	0.0156685	-0.140155	0.286687	-0.378943	-1.79661	-0.173898	-0.465801	0.275762	0.356189	0.921765	-0.507094	-0.405971	-0.622014	-0.365201	-0.264928	-0.653104	0.281659	0.247927	0.164755	0.101244	0.197663	0.203734
SRMS	-0.0720312	0.927969	1.92797	2.92797	-0.00534338	-0.0675151	0.0495561	-0.110352	-0.0720718	0.0203424	0.0110292	-0.110652	-0.22805	-0.17828	0.0330452	0.11438	0.173444	-0.0671643	-0.0636009	-0.243763	-0.639065	-0.3744	-0.258728	-0.0520997	0.0688219	-0.193895	0.466883	-0.173393	0.447662	0.189411	0.417312	0.256361
ADORA2B	-0.0505978	0.949402	1.9494	2.9494	-0.128823	0.0449479	-0.347487	-0.691885	0.0489794	0.346948	-0.197689	-0.416437	-0.410835	-0.849144	0.110521	-0.177305	-0.0435946	0.311963	0.287505	0.0174743
MAPK9	0.31667	-0.470086	2.01838	3.19928	0.14164	0.222687	0.174345	-0.0857781	-0.375105	0.109287	0.503039	0.517845	0.000126402	0.0230537	0.150994	0.427352	0.608344	-0.0726945	0.00711263	-0.498434	-0.270173	-0.386724	0.208441	0.127841	0.18937	0.177993	-0.430359	-0.247306	-0.492828	-0.235708	-0.362809	-0.152435
SGK3		1.0415	1.84889																	0.221738	0.297173	0.614	0.862689	0.211994	0.180079	0.400769	0.314949	0.579882	0.338221	0.486086	0.72578	0.520175
PRDX1	1.53794				0.146684	-0.57129	0.611392	-0.635445	0.331099	-0.116247	-0.0258894	1.67706	0.419894	0.26081	-0.594548	0.0249881	-0.526772	0.0862968	0.444952	-0.348765
ALDH7A1																		0.411895	0.605375	-0.184222	0.321659	0.364826	0.340359	2.16986	1.2953	0.99721	-0.836373	-0.439538	-0.595427	-0.756645	-0.59827	-0.637286
AGT	-0.332397	0.667603	1.6676	2.6676	0.0879157	0.0538957	0.0951338	-0.0438666	-0.768333	-0.280495	0.0250098	-0.00791619	0.343011	-0.996888	-0.224432	-0.113016	0.0294073	0.382164	0.672974	-0.129926
ITIH2	1.05339	0.891534			0.24279	-0.0130799	0.512781	-0.0361015	0.251817	0.0665485	0.125875	-0.137191	0.691455	0.134031	-0.444775	-0.00888129	0.262775	0.720816	0.793801	-0.395439	0.152599	0.0423782	0.215059	1.59381	0.365046	0.189743	0.081524	-0.281643	-0.161112	0.0524909	-0.0994714	-0.143431
GABBR2	0.919416	3.55586			1.11502	-0.868842	0.204987	-0.70743	0.214846	0.724499	0.0886943	0.0634154	-0.08342	-0.10562	0.470948	0.270005	-0.795811				0.131289	0.241432	0.418363	-0.263491	-0.0603945	0.140616	0.305371	-0.184177	-0.0558963	0.0317278	0.0911587	0.0234662
CAMK1G	-0.832846	0.167154	1.16715	2.16715	-0.0453918	0.197435	-0.543355	0.0983936	-0.327438	0.0500559	0.163773	-0.328693	0.0811146	-0.158431	0.345518	-0.0637058	0.285882	-0.0641742	-0.073083	-0.100069	-0.699845	0.0123967	-0.13187	-0.694714	-0.641934	-0.466229	0.0756347	0.710161	0.519677	0.671802	0.490139	0.414306
CAMK2A	-0.0593701	0.94063	1.94063	2.94063	0.0878883	-0.0420198	0.270576	-0.0182211	0.841002	0.507747	0.145071	0.00102774	0.435753	0.183157	0.62179	-0.018088	0.0103287	0.0349728	0.0546886	-0.367335	0.147097	0.419568	0.171184	0.367518	-0.0649414	0.0798778	-0.696411	-0.456057	-0.791868	-0.702233	-0.498436	-0.121536
MAPKAPK2	0.0114922				-0.015722	1.15397	0.0851663	-0.0185463	1.40494	0.710535	-0.0781241	-0.688765	-0.013442	0.491878	0.249242	-0.158369	0.674261	-0.115761	-0.144041	0.378328
UCK2	0.401767	0.930399			-0.0324222	-0.0299835	0.681376	-0.272083	0.186324	-0.0694041	-0.0300457	0.215994	0.373469	0.320722	-0.262224	-0.133831	-0.118575				0.884478	0.0970044	0.821533	1.46457	1.19436	0.9455	-0.208465	-0.890175	-0.988569	-0.652205	-0.523053	-0.653252
DMC1	1.97902				0.0538969	0.153305	0.925101	0.0916416	0.546595	0.985602	0.0260388	-0.291538	-0.346793	0.138373	1.44861	0.0214566	0.270862	-0.108636	-0.0221736		0.173222	0.278915	-0.215851	-0.142436	-0.066192	-0.278	-0.0529362	-0.17815	-0.142765	0.133502	0.637032	0.111194
SLC16A1	1.09451				-0.0337412	-0.407388	0.788672	-0.713016	-0.0969858	-0.17956	-0.137218	2.41139	0.250813	0.0241248	-0.408924	-0.224899	0.0357164	0.904013	0.767706	0.268149
ACAD8	-0.0920403				-0.0812131	1.44946	0.0317676	0.421366	0.547646	0.682088	1.13478	0.149623	-0.301579	0.281916	0.741867	0.385837	0.609295	0.395726	0.30623	-0.0308918
ATOX1	0.378011				-0.144643	0.82923	0.0114547	0.411192	1.38362	1.06833	0.306708	0.0344874	-0.503068	0.485425	0.764128	0.153407	0.038146	0.594926	0.539349	0.0671756
RCAN1	1.56561				0.188198	0.661231	0.730398	0.432066	0.422991	-0.14485	0.0608121	1.04225	0.888483	0.12487	-0.91224	0.110421	0.0329184
MMP26		1.5028	2.69132															-0.123981	0.0117076
ESRRB	-0.741255	0.258745	1.25875	2.25875	0.141402	-0.0801253	-0.300348	-0.202439	-0.288311	-0.0382815	-0.0951421	-0.0152798	-0.0112864	-0.395709	0.0498592	-0.00153233	0.0842339	0.0891139	0.0971991	0.046001	0.121455	-0.146058	0.0753207	0.104065	0.268724	0.0430534	0.443349	-0.0597588	-0.0231713	-0.0460689	0.340642	-0.0167702
PDE6C	-0.096373	0.903627	1.90363	2.90363	0.0984526	0.057894	-0.14558	-0.080146	-0.152907	0.404761	0.0357405	0.0300182	-0.151191	0.292537	0.52133	0.0176498	0.0649568	-0.0672	-0.0825205	-0.48021	0.369994	0.395702	0.0702797	0.0211038	-0.161866	0.0246313	-0.0374213	0.0744191	0.0900985	-0.0727507	0.22242	0.0420729
PDE8B	-0.147918	0.852082	1.85208	2.85208	0.116083	-0.193981	0.249915	-0.168783	-0.10963	0.225724	-0.110554	-0.178835	-0.502624	-0.0882763	0.332625	-0.0960069	-0.567308	0.125875	0.156274		-0.086905	-0.211458	0.381713	0.164576	0.163444	0.233493	-0.105371	-0.288753	-0.220865	0.0191973	-0.400748	-0.102451
PCCA	-0.147148	0.852852	1.85285	2.85285	0.0339198	-0.0771411	0.366585	-0.329278	-0.643624	-0.28871	0.169476	-0.783018	-0.162887	-0.154047	0.0311286	0.16601	0.474791	0.334475	0.403806	-0.540122	0.088895	-0.367545	0.237495	0.764175	0.640605	0.302414	-0.585004	-0.312231	-0.319287	-0.226211	-0.0783432	-0.582503
RPS6KB1	0.46393				0.0384903		0.580249		-0.174886	-0.501266	0.254183		0.524216	0.0227176	-0.707598	0.120617		0.33169	0.797949	0.144959	-0.659485	-0.586932	-0.38166	-0.454926	-0.500418	-0.799155	1.1538	0.57036	0.822367	0.346046	1.18255	0.488376
MAP2K7	-0.445529	1.90321		3.06723	0.0800904	-0.558686	-0.393373	-0.897194	0.869426	0.687439	0.0362343	0.449723	0.0913351	0.465405	0.942954	0.0461147	-0.331072	-0.116215	-0.199484	0.886305	-0.139429	-0.00643886	0.0932261	0.142913	0.211157	0.22639	0.0838442	0.435071	-0.0758536	0.129246	0.080978	0.374265
PIKFYVE	-0.308364	0.691636	1.69164	2.69164	0.220127	-0.107032	-0.0377765	-0.198447	-0.30815	-0.054419	0.016919	-0.799354	0.788613	0.389752	0.119172	-0.052082	0.0454808
MAP4K1	0.240798				0.940226	-1.08886	-0.646116	-0.402095	-0.900916	-0.582983	-0.138663	-0.0639061	-0.480615	0.109907	0.119108	-0.000931833	-0.278912	-0.473338	-0.236508	-0.764771
PLK1	0.42442				-0.0330723	-0.0362249	0.703192	-0.73345	0.751959	-0.37386	0.429598	0.142423	0.797865	0.304643	-1.05989	0.23143	-0.0517449			-0.728427	0.101574	0.0639121	0.578967	0.322423	0.348991	0.504362	-0.219491	-0.025676	-0.147107	-0.0599074	-0.239869	0.343193
CPB1	-1.22874				0.018648	-0.00300286	-0.558887	-0.249417	-0.424526	-0.106297	-0.015328	-0.301091	-0.322219	-0.421229	-0.201194	-0.00786627	-0.128458	-0.111688	-0.0514269		-0.077639	0.114842	0.100116	0.12231	0.223972	0.192926	0.192094	-0.160224	-0.0294533	-0.113233	0.00223981	-0.154833
CDK1	0.976868				-0.0545543	0.184705	-0.648643	-1.26947	0.340075	0.676057	0.186346	0.389198	-0.647874	-0.0911701	0.0977539	-0.016765	-0.0255778
STK35	-0.198196		1.04005		0.562742	0.143867	-0.488611	0.051167	0.138032	0.248269	-0.0535137	0.139104	-0.241725	-0.00620617	0.43487	0.170338	-0.428252	0.0168308	-0.0332182	0.0761448	-0.679606	-0.698595	-0.191803	0.120459	0.490088	0.269303	0.791601	0.205159	0.723174	0.198263	0.735481	0.0350816
TLK2	-0.0765009	1.12882			0.0584209	0.12465	0.0186559	-0.261602	-0.419365	-0.172726	0.0279157	-0.193121	0.0216354	-0.0359958	0.144533	0.300322	0.326848	-0.177099	-0.200142	0.115229	0.0194531	0.561042	-0.0989485	0.0273012	0.236985	0.0988313	0.027981	0.395645	0.0931489	0.0829242	0.639848	0.126564
RIOK1	1.18464				-0.00757956	-0.499654	0.119215	0.109109	-0.0325203	-0.21347	-0.274543	-0.0954626	0.210817	0.213472	-0.430147	0.0430147	-0.096996			-0.346631	-0.667715	-0.758387	-0.509441	-0.168418	0.190269	-0.285623	-0.43597	-0.511215	-0.374357	-0.74875	-0.689404	-0.764154
CYP1A2	0.111709	0.585819			0.00864662	0.0941525	0.0109425	0.561396	-0.593951	-0.0663574	0.00333653	0.0418202	-0.216989	-0.986639	-0.21114	-0.0188358	-0.0503309	-0.342175	-0.432819	-0.632461	-0.0476337	-0.104661	0.00471909	1.15371	-0.0716684	-0.23697	0.196309	0.322071	0.255133	0.180069	0.0302689	0.084558
HSPA8	0.0235826			3.41358	-0.128508		0.226032		-0.212794	-0.0954828	-0.0642507		0.365466	-0.540543	-0.558378	-0.325861		0.618938	0.861275
EXTL2	0.688871	1.92849			-0.0716436	0.284024	0.642902	-0.625978	0.203613	-0.0392055	0.355427	0.917719	0.748575	0.114898	-0.402284	0.150508	-0.0913222	0.224311	0.310416	0.171953	-0.184226	-0.279132	0.190747	0.623964	0.805125	0.680756	0.695563	-0.107059	-0.0656551	0.140564	-0.164298	-0.0598438
ITPR1	1.07385				0.0883789	-0.0887527	-0.159627	0.233342	-0.085796	0.538598	0.147873	0.177696	0.0701531	-0.120553	0.599951	0.18022	-0.0257328	0.323897	0.225579	0.175626
NMNAT3	0.556187	-0.398677	1.96727		-0.135508	0.227835	0.353229	0.0433589	0.314925	-0.036098	0.567396	-0.35658	0.333458	0.68706	-0.0846394	-0.0300405	0.371584				-0.323887	-0.778499	-0.129779	0.162003	0.251368	0.391473	0.12918	0.327184	0.17345	0.0381193	0.354772	0.00699457
FABP1																		0.285301	0.498466	0.332275	-0.000419851	-0.161718	-2.68491e-05	2.48945	-0.061079	-0.0978731	-0.0897137	0.360547	-0.171518	-0.261792	0.2985	-0.216772
SERPINA3	0.738552		1.69753		0.174857	-0.00479312	-0.00235165	0.400762	0.0239927	0.365653	0.113317	0.854017	0.27012	0.0768679	0.367227	0.339202	0.258593	0.0751727	0.531798	0.129294	-0.247059	-0.432424	-0.250273	0.667845	-0.338383	-0.279609	-0.0564877	0.0131945	-0.130947	0.0650193	-0.168245	-0.128512
CYP2J2	1.45575				0.481907	0.0325166	0.659837	0.401006	0.382129	0.341353	0.0962747	0.602849	0.756135	0.0900585	0.310419	0.11392	0.498665	0.253655	0.259712	-0.0185476	-0.0748265	0.467524	0.267433	0.14726	0.188017	0.126894	0.0149101	-0.1496	0.202071	-0.00843795	0.0315915	0.177533
CA12	0.529258	0.865071		4.16374	0.0166882	-0.23561	0.73091	-0.604887	-0.137507	-0.527646	0.217395	-0.515214	0.452782	-0.00193135	-0.842547	-0.386946	-0.400142	0.412395	0.164175	-0.579756
SLC10A2	-0.578081	0.739674			0.011199	-0.0364256	-0.466785	-0.0927653	0.113166	0.403984	0.188824	2.29531	-0.532407	-0.128778	0.431752	0.10422	0.303176	-0.104232	-0.142121	0.399493	-0.00436087	-0.168351	-0.0508803	-0.490344	-0.628921	-0.526982	0.858763	0.349294	0.64247	0.284983	0.14673	0.359253
PYCR3			2.66897																	-0.344553	-0.650375	-0.946571	-0.261898	0.090491	0.0966095	-0.1012	-0.0812405	0.560191	-0.166717	0.103589	-0.0901351	0.209701
IGSF10	-0.418099	0.51817	2.4682		0.263769	0.624491	-0.152118	0.930778	0.349497	0.0376413	-0.0914352	0.251719	-0.0409202	0.0502763	-0.133031	-0.0720176	0.331868				-0.170003	0.626624	0.0902067	0.0808522	0.119631	0.401121	0.592211	0.240614	0.110207	-0.014173	0.0757769	-0.310961
MYH2	0.155465				0.455777	0.219608	0.800812	0.287143	1.55695	0.118558	0.193515	0.162161	0.658038	0.82148	-0.055071	0.0554764	0.0209336	-0.0225638	0.0116659
CDC7	0.242675	1.56817			0.190258	0.323052	0.604079	-0.098251	0.54131	0.149235	0.336134	0.652477	0.136061	0.271953	0.393837	0.245105	0.244888			-0.813056	0.132349	-0.182629	0.248978	-0.108588	-0.00157821	-0.230715	0.0202922	-0.0663022	0.0861974	-0.199067	-0.0221688	0.46572
UCHL5	0.780382		3.1884		0.200508	0.561243	0.210989	-0.43964	0.140588	0.0909813	-0.104535	-0.066365	-0.143639	0.0848948	-0.176914	0.0375533	0.878447	-0.0201557	0.106658	0.037422	-0.0835445	-0.318481	-0.260369	0.413148	0.539671	0.309628	-0.627715	-0.561606	-0.552271	-0.527258	-0.590264	-0.494277
RNASE2		0.539133																-0.0415248	-0.15499
MR1	0.424637				-0.0113136	-0.102602	0.0340276	-0.222634	-0.299243	-0.167995	0.363813	-0.571418	0.0673067	0.15245	-0.0335706	0.0141385	0.082263			-0.541032
FCGR2A																		-0.0241594	-0.0830674	0.133584
UCHL1	-0.335574				-0.192912	-0.8591	-0.907814	-0.14147	0.130876	0.787817	0.18712	0.6281	-0.411238	-0.227537	0.790793	-0.107285	-0.684502	0.03785	0.252535	0.458233
SLC47A1	0.570049				0.0883966	0.450534	0.0845374	0.0409746	0.197205	-0.0261706	0.133087	0.198745	0.33592	-0.370403	-0.668411	0.230193	0.269449
MT1E																		0.00122893	-0.0655053
CLCN2	0.0411785	0.902494			0.123795	0.0504664	0.146223	-0.45566	-0.024188	0.0597911	0.455159	-0.00605981	0.0334901	0.324618	0.11837	0.388282	0.260326	0.535416	0.591072	-0.685872	0.261315	0.163938	0.429656	0.605504	0.23864	0.089503	-0.173422	0.0607935	-0.122294	0.148381	-0.12177	0.209654
SAT2		0.435537																			0.20971	-0.141744	-0.0827609	0.193729	0.157388	0.346754	-0.119389	0.0465469	-0.179553	-0.105321	0.0152503	-0.248984
UGT2B7																		0.299986	0.285224
CPN1	0.759129				0.0737662	0.0328179	0.584997	0.421249	-0.481568	-0.391056	0.0912935	-0.597576	0.204278	-0.822418	-0.797443	0.01974	0.394337	0.247052	0.264545	-0.66514	-0.615479	-0.671167	-0.783788	0.367394	-0.297495	-0.669625	-0.231306	0.0345889	0.0272158	-0.00386083	-0.364192	0.0860595
AURKC																					-0.0590898	0.185146	-0.352732	-0.186117	-0.0470017	-0.108838	-0.447907	0.603279	-0.467371	-0.348698	0.00965982	0.420094
DDR1	0.547833				-0.0271292	0.0966573	0.333469	0.119288	-0.17342	0.535231	-0.0946423	0.936956	0.0559004	-0.140403	0.314068	-0.187717	0.0739477	0.649792	0.647352
STK17A																		-0.0853241	-0.0956791
PKMYT1	-0.57792				-0.0306084	-0.647357	-0.178228	-0.692731	-0.59843	-0.143588	0.50895	-0.222231	-0.194582	0.126404	0.548664	0.25031	-0.321489				-0.301479	0.0968838	0.298852	0.431443	0.842898	0.832628	-0.476984	-0.425542	-0.607556	-0.466902	0.231191	-0.303984
SLC19A1	-0.431652				0.0084784	-0.403713	-0.203371	-0.431038	-0.408877	0.21483	0.0938557	-0.478821	-0.254083	-0.156377	0.435997	0.0330108	-0.212719	-0.0914802	-0.108721	-0.465369	-0.11032	-0.233205	-0.130766	0.0370966	0.0966804	-0.012659	-0.473168	-0.305917	-0.493463	-0.395199	-0.478068	-0.0931124
H2BC4; H2BC6; H2BC7; H2BC8; H2BC10
SIK1
IMPG2	-0.437594	0.420182			-0.139917	0.102097	-0.203951	-0.31572	0.460531	0.436229	0.0680971	-0.162824	-0.691622	0.337277	0.761552	0.124835	0.132136	-0.235026	-0.0625695	-0.0585504
UQCRH																		0.252628	0.261249
GAPDH																					-0.0564585	0.0582537	0.189595	-0.28871	0.0817123	0.469563	0.390985	0.79301	0.806684	0.823408	0.34294	0.632739
CELA2A
AKR1C2																		0.129527	0.0878911
NR3C2	0.191908	0.210093			0.129384	0.0315877	0.021666	0.156496	-0.0332952	-0.150055	0.0365291	0.178736	0.103277	0.0660458	-0.0725789	-0.0554607	0.0464936	0.158912	0.185908
LGALS9																		-0.180255	-0.220935
HLA-A																		0.326319	0.268531
EPRS1
HCN2	-0.117098	0.770289			-0.062843	0.334495	0.0205159	-0.0517445	-0.786818	0.0391571	-0.147552	-0.051059	-0.514365	-0.496514	0.24134	-0.0653169	0.329279	-0.324952	-0.0576022	0.126913	-0.072696	-0.0289662	-0.0368039	-0.247294	-0.6109	-0.267677	-0.274081	-0.219839	-0.293934	-0.262024	-0.535056	-0.194089
DRD2	-0.0507271	0.773094			0.0307078	-0.259952	-0.842464	0.05165	-0.401807	-0.379054	-0.0241184	-0.204186	-0.0793406	0.0230076	-0.915724	0.0518561	0.0713907	-0.162511	-0.314543		-0.247812	0.0995358	-0.138393	0.125535	-0.0891142	-0.127361	-0.293571	-0.192877	-0.0547347	-0.340336	-0.158873	-0.21635
GPER1
GABRB1	-0.0506481				0.118206	0.271572	0.256576	0.437367	-0.527942	-0.000822744	-0.00902424	0.194179	-0.558128	-0.248549	0.033373	0.044412	0.0870412	0.215148	0.151607		-0.0615234	0.0870949	0.20576	0.203252	0.127848	0.105425	-0.0318349	-0.0719966	0.144363	-0.0559632	0.116334	-0.0299808
GABRB2	-0.542184	0.949352			0.0139259	-0.0109024	-0.984726	-0.00344903	0.149911	0.32607	-0.0149138	0.02577	-0.617553	-0.379531	0.704526	0.0419437	-0.0690627	0.222802	0.209223	-0.0171361	-0.158841	-0.237536	0.0100561	-0.385424	-0.188672	0.0701641	0.104842	0.786798	0.201808	-0.0796668	0.761667	0.846856
TUBG1																		0.243491	0.199903		-0.413714	-0.0786549	0.616897	0.132729	0.395564	0.190272	-0.279984	-0.571325	-0.724345	-0.797162	-0.921507	-0.656111
SLC6A1	0.884001				0.0492899	-0.156555	0.62617	-0.0170436	0.478634	0.233953	0.10428	-0.200261	0.331264	0.243643	0.368774	0.143724	0.0274097	-0.120431	-0.109943	-0.188837	0.699792	-0.165817	-0.0378028	-0.15945	-0.0439589	0.0437193	-0.212253	-0.0505797	-0.0620343	0.112563	0.376578	-0.0116236
SLC22A11																		-0.300712	-0.172281
NARS2	0.685647				-0.152665	0.118382	0.683875	-0.257129	-0.234228	-0.0156179	0.105877	-0.030793	0.263327	0.177977	0.0038876	0.214235	0.338618
GRK2		0.181513
AARS1
DDAH1	0.413755				-0.0737648	0.320413	0.445798	-0.204661	0.566904	-0.179141	0.491308	0.291594	0.560592	0.348132	-0.576814	0.141689	-0.0947476			-0.352706	-0.0641996	0.142754	-0.0521147	0.247686	0.2564	0.450829	0.0972265	0.246772	0.16589	0.157844	0.275187	0.201312
CARS1
GARS1
GPX2	0.396425				-0.118377	-0.501872	0.450877	0.372524	0.787942	0.319677	0.10263	-0.672382	0.404437	0.794654	0.33336	0.484119	0.100803	0.320428	0.429947	-0.187867	0.0211933	0.370711	-0.167685	-0.0123786	0.732902	-0.159585	-0.137478	-0.516207	-0.465487	-0.687293	-0.550175	-0.697803
GSTA4																		-0.0283558	-0.0994934
FARS2	0.201474				0.0466521	-0.108439	-0.20438	-0.364087	-0.0934371	0.171267	-0.0315227	-0.176591	-0.0948531	0.415268	0.680728	0.0913749	0.124571				0.078121	0.0162316	0.309093	0.159056	0.292062	0.193892	0.354886	0.190323	0.106323	-0.0962971	0.436312	-0.00406135
CEACAM1																		0.412871	0.383998
FCGR1A																		-0.041454	-0.104344
FCGR3B																		-0.432871	-0.455231
NTSR1	0.504825				0.00848856	-0.169335	-0.027765	-0.539129	0.277578	-0.452076	0.0583427	-0.170407	0.565939	-0.01453	-0.443064	0.0130732	0.097409	-0.0426661	-0.0657715		-0.143737	0.0694304	-0.186143	0.17665	0.260781	0.535807	0.224989	0.411083	0.126038	0.130963	0.516406	0.296107
CCNE1	-0.448445				0.0830569	-0.489673	0.0235328	-0.460458	-0.0583937	-0.334413	0.159278	0.358475	0.363284	0.421515	-0.687385	0.160074	-0.310589	0.0896332	-0.0149907	-0.528699	0.394697	-0.141074	0.580707	0.796477	0.727672	0.539922	-0.649849	-0.634982	-0.492515	-0.764767	-0.720393	-0.631305
CARM1	-0.391007				0.285902	-0.392186	0.170912	-0.10757	0.434972	-0.262016	0.132129	-0.700517	0.571798	0.607512	-0.239156	-0.156801	-0.396972			-0.0950408
